# Supplementary material for: Twenty-six additional new combinations in the Magnolia (Magnoliaceae) of China and Vietnam
Source: PhytoKeys. 2020 Apr 30;146:1–35. doi: 10.3897/phytokeys.146.52114 (PMC7205859; doi:10.3897/phytokeys.146.52114)
Supplement: XML Treatment for Magnolia albistaminea [file phytokeys.146.52114-treatment2.xml]

<!DOCTYPE tp:taxon-treatment
  PUBLIC "-//TaxonX//DTD Taxonomic Treatment Publishing DTD v0 20100105//EN" "tax-treatment-NSO.dtd">
<tp:taxon-treatment xmlns:tp="http://www.plazi.org/taxpub"><tp:treatment-meta><kwd-group><label>Taxon classification</label><kwd><named-content xmlns:xlink="http://www.w3.org/1999/xlink" content-type="kingdom">Plantae</named-content></kwd><kwd><named-content xmlns:xlink="http://www.w3.org/1999/xlink" content-type="order">Magnoliales</named-content></kwd><kwd><named-content xmlns:xlink="http://www.w3.org/1999/xlink" content-type="family">Magnoliaceae</named-content></kwd></kwd-group><mixed-citation publication-type="journal"><person-group><name><surname>Callaghan</surname><given-names>Christopher B.</given-names></name><name><surname>Png</surname><given-names>Siak K.</given-names></name></person-group><article-title>Twenty-six additional new combinations in the <italic><tp:taxon-name><tp:taxon-name-part taxon-name-part-type="genus" reg="Magnolia">Magnolia</tp:taxon-name-part></tp:taxon-name></italic> (<tp:taxon-name><tp:taxon-name-part taxon-name-part-type="family">Magnoliaceae</tp:taxon-name-part></tp:taxon-name>) of China and Vietnam</article-title><source>PhytoKeys</source><day>30</day><month>4</month><year>2020</year><volume>146</volume><fpage>1</fpage><lpage>35</lpage><pub-id pub-id-type="doi">10.3897/phytokeys.146.52114</pub-id></mixed-citation></tp:treatment-meta><tp:nomenclature><tp:taxon-name><object-id xmlns:xlink="http://www.w3.org/1999/xlink" content-type="arpha" xlink:type="simple">7A5094BC-C6E0-556C-9CC6-76829D13BDFA</object-id>
            <tp:taxon-name-part taxon-name-part-type="genus" reg="Magnolia">Magnolia</tp:taxon-name-part>
            <tp:taxon-name-part taxon-name-part-type="species" reg="albistaminea">albistaminea</tp:taxon-name-part>
            <object-id xmlns:xlink="http://www.w3.org/1999/xlink" content-type="ipni" xlink:type="simple">urn:lsid:ipni.org:names:77209516-1</object-id>
          </tp:taxon-name><tp:taxon-authority>(Y.W. Law, R.Z. Zhou &amp; X.S. Qin) C.B. Callaghan &amp; S.K. Png</tp:taxon-authority><tp:taxon-status xmlns:xlink="http://www.w3.org/1999/xlink" xlink:type="simple">comb. nov.</tp:taxon-status></tp:nomenclature><tp:treatment-sec sec-type="Basionym" id="SECID0EL4AE"><title>Basionym.</title><p><italic><tp:taxon-name><tp:taxon-name-part taxon-name-part-type="genus" reg="Manglietia">Manglietia</tp:taxon-name-part> <tp:taxon-name-part taxon-name-part-type="species" reg="albistaminea">albistaminea</tp:taxon-name-part></tp:taxon-name></italic> Y.W. Law, R.Z. Zhou &amp; X.S. Qin. In: X.S. Qin et al., Novon 16: 260, fig. 1 (2006).</p></tp:treatment-sec><tp:treatment-sec sec-type="Chinese name" id="SECID0E34AE"><title>Chinese name.</title><p>白蕊木莲 meaning “white-stamened manglietia”</p></tp:treatment-sec><tp:treatment-sec sec-type="material" id="SECID0EB5AE"><title>Type.</title><p>CHINA. Guangdong Province: South China Botanical Garden, Guangzhou (collected from plant introduced in 1982 from Mt. Jianfengling, Ledong County, Hainan), 10 May 2001, <italic>R.Z. Zhou 130</italic> (holotype: <named-content xmlns:xlink="http://www.w3.org/1999/xlink" content-type="dwc:institutional_code" xlink:type="simple">IBSC</named-content> n.v.; isotype: <named-content xmlns:xlink="http://www.w3.org/1999/xlink" content-type="dwc:institutional_code" xlink:type="simple">MO</named-content> n.v.). Same locality (collected from plant introduced as above) 23 April 1999, <italic>R.Z. Zhou 9916</italic> and <italic>R.Z. Zhou 0136</italic> (paratypes: <named-content xmlns:xlink="http://www.w3.org/1999/xlink" content-type="dwc:institutional_code" xlink:type="simple">IBSC</named-content> n.v.).</p><p><tp:taxon-name><tp:taxon-name-part taxon-name-part-type="genus" reg="Manglietia">Manglietia</tp:taxon-name-part> <tp:taxon-name-part taxon-name-part-type="species" reg="fordiana">fordiana</tp:taxon-name-part> <tp:taxon-name-part taxon-name-part-type="authority">Oliv.</tp:taxon-name-part> <tp:taxon-name-part taxon-name-part-type="infraspecific-rank">var.</tp:taxon-name-part> <tp:taxon-name-part taxon-name-part-type="variety" reg="hainanensis">hainanensis</tp:taxon-name-part></tp:taxon-name> (Dandy) N.H. Xia. In: <xref ref-type="bibr" rid="B84">Xia et al. (2008</xref>: 58), p.p. quoad syn. <italic><tp:taxon-name><tp:taxon-name-part taxon-name-part-type="genus" reg="Manglietia">Manglietia</tp:taxon-name-part> <tp:taxon-name-part taxon-name-part-type="species" reg="albistaminea">albistaminea</tp:taxon-name-part></tp:taxon-name></italic> Y.W. Law et al.</p><p><italic><tp:taxon-name><tp:taxon-name-part taxon-name-part-type="genus" reg="Manglietia">Manglietia</tp:taxon-name-part> <tp:taxon-name-part taxon-name-part-type="species" reg="fordiana">fordiana</tp:taxon-name-part></tp:taxon-name></italic> Oliv. In: <xref ref-type="bibr" rid="B72">Sima and Lu (2009</xref>: 23) and <xref ref-type="bibr" rid="B71">Sima (2011</xref>: 88), both p.p. quoad syn. <italic><tp:taxon-name><tp:taxon-name-part taxon-name-part-type="genus" reg="Manglietia">Manglietia</tp:taxon-name-part> <tp:taxon-name-part taxon-name-part-type="species" reg="albistaminea">albistaminea</tp:taxon-name-part></tp:taxon-name></italic> Y.W. Law et al.</p></tp:treatment-sec><tp:treatment-sec sec-type="notes" id="SECID0ELBAG"><title>Note.</title><p>There are no data or images held at <named-content xmlns:xlink="http://www.w3.org/1999/xlink" content-type="dwc:institutional_code" xlink:type="simple">IBSC</named-content> for the holotype (Huang Xiangxu, pers. comm., July 2019), nor could the isotype be located at <named-content xmlns:xlink="http://www.w3.org/1999/xlink" content-type="dwc:institutional_code" xlink:type="simple">MO</named-content> (Jim Solomon, pers. comm., July 2019).</p></tp:treatment-sec><ref-list><ref id="B84"><mixed-citation xmlns:xlink="http://www.w3.org/1999/xlink" xlink:type="simple"><person-group><name name-style="western"><surname>Xia</surname><given-names>NH</given-names></name><name name-style="western"><surname>Liu</surname><given-names>YH [Law YW]</given-names></name><name name-style="western"><surname>Nooteboom</surname><given-names>HP</given-names></name></person-group> (<year>2008</year>) <article-title><tp:taxon-name><tp:taxon-name-part taxon-name-part-type="family">Magnoliaceae</tp:taxon-name-part></tp:taxon-name>.</article-title> In: <person-group><name name-style="western"><surname>Wu</surname><given-names>ZY</given-names></name><name name-style="western"><surname>Raven</surname><given-names>PH</given-names></name><name name-style="western"><surname>Hong</surname><given-names>DY</given-names></name></person-group> (<role>Eds</role>) <issue-title>Flora of China, Text Vol.</issue-title><source>7 (<tp:taxon-name><tp:taxon-name-part taxon-name-part-type="family">Menispermaceae</tp:taxon-name-part></tp:taxon-name> through <tp:taxon-name><tp:taxon-name-part taxon-name-part-type="family">Capparaceae</tp:taxon-name-part></tp:taxon-name>). Science Press, Beijing and Missouri Botanical Garden Press, St. Louis</source>, <fpage>48</fpage>–<lpage>91</lpage>. <ext-link xlink:type="simple" ext-link-type="uri" xlink:href="http://flora.huh.harvard.edu/china/mss/volume07/Magnoliaceae.pdf">http://flora.huh.harvard.edu/china/mss/volume07/Magnoliaceae.pdf</ext-link> [accessed 9.03.2020]</mixed-citation></ref><ref id="B72"><mixed-citation xmlns:xlink="http://www.w3.org/1999/xlink" xlink:type="simple"><person-group><name name-style="western"><surname>Sima</surname><given-names>YK</given-names></name><name name-style="western"><surname>Lu</surname><given-names>SG</given-names></name></person-group> (<year>2009</year>) <article-title><tp:taxon-name><tp:taxon-name-part taxon-name-part-type="family">Magnoliaceae</tp:taxon-name-part></tp:taxon-name>.</article-title> In: <person-group><name name-style="western"><surname>Shui</surname><given-names>YM</given-names></name><name name-style="western"><surname>Sima</surname><given-names>YK</given-names></name><name name-style="western"><surname>Wen</surname><given-names>J</given-names></name><name name-style="western"><surname>Chen</surname><given-names>WH</given-names></name></person-group> (<role>Eds</role>) <issue-title>Vouchered Flora of Southeast Yunnan, Vol.</issue-title><source>1. Yunnan Science &amp; Technology Press, Kunming</source>, <fpage>16</fpage>–<lpage>79</lpage>. <ext-link xlink:type="simple" ext-link-type="uri" xlink:href="http://www.doc88.com/p-9455111883790.html">http://www.doc88.com/p-9455111883790.html</ext-link> [accessed 9.03.2020]</mixed-citation></ref><ref id="B71"><mixed-citation xmlns:xlink="http://www.w3.org/1999/xlink" xlink:type="simple"><person-group><name name-style="western"><surname>Sima</surname><given-names>YK</given-names></name></person-group> (<year>2011</year>) <source>A Taxonomic Revision of the <tp:taxon-name><tp:taxon-name-part taxon-name-part-type="family">Magnoliaceae</tp:taxon-name-part></tp:taxon-name> from China.</source><publisher-name>PhD Thesis</publisher-name>, <publisher-loc>Yunnan University, Kunming</publisher-loc>, <size units="page">365 pp</size>. [In Chinese, English subtitle/ abstract] <ext-link xlink:type="simple" ext-link-type="uri" xlink:href="http://www.docin.com/p-1050989203.html">http://www.docin.com/p-1050989203.html</ext-link> [accessed 9.03.2020]</mixed-citation></ref></ref-list></tp:taxon-treatment>
