# Supplementary material for: Twenty-six additional new combinations in the Magnolia (Magnoliaceae) of China and Vietnam
Source: PhytoKeys. 2020 Apr 30;146:1–35. doi: 10.3897/phytokeys.146.52114 (PMC7205859; doi:10.3897/phytokeys.146.52114)
Supplement: XML Treatment for Magnolia caloptila [file phytokeys.146.52114-treatment4.xml]

<!DOCTYPE tp:taxon-treatment
  PUBLIC "-//TaxonX//DTD Taxonomic Treatment Publishing DTD v0 20100105//EN" "tax-treatment-NSO.dtd">
<tp:taxon-treatment xmlns:tp="http://www.plazi.org/taxpub"><tp:treatment-meta><kwd-group><label>Taxon classification</label><kwd><named-content xmlns:xlink="http://www.w3.org/1999/xlink" content-type="kingdom">Plantae</named-content></kwd><kwd><named-content xmlns:xlink="http://www.w3.org/1999/xlink" content-type="order">Magnoliales</named-content></kwd><kwd><named-content xmlns:xlink="http://www.w3.org/1999/xlink" content-type="family">Magnoliaceae</named-content></kwd></kwd-group><mixed-citation publication-type="journal"><person-group><name><surname>Callaghan</surname><given-names>Christopher B.</given-names></name><name><surname>Png</surname><given-names>Siak K.</given-names></name></person-group><article-title>Twenty-six additional new combinations in the <italic><tp:taxon-name><tp:taxon-name-part taxon-name-part-type="genus" reg="Magnolia">Magnolia</tp:taxon-name-part></tp:taxon-name></italic> (<tp:taxon-name><tp:taxon-name-part taxon-name-part-type="family">Magnoliaceae</tp:taxon-name-part></tp:taxon-name>) of China and Vietnam</article-title><source>PhytoKeys</source><day>30</day><month>4</month><year>2020</year><volume>146</volume><fpage>1</fpage><lpage>35</lpage><pub-id pub-id-type="doi">10.3897/phytokeys.146.52114</pub-id></mixed-citation></tp:treatment-meta><tp:nomenclature><tp:taxon-name><object-id xmlns:xlink="http://www.w3.org/1999/xlink" content-type="arpha" xlink:type="simple">738615A7-117F-5C82-83A3-AC9881503ACC</object-id>
            <tp:taxon-name-part taxon-name-part-type="genus" reg="Magnolia">Magnolia</tp:taxon-name-part>
            <tp:taxon-name-part taxon-name-part-type="species" reg="caloptila">caloptila</tp:taxon-name-part>
            <object-id xmlns:xlink="http://www.w3.org/1999/xlink" content-type="ipni" xlink:type="simple">urn:lsid:ipni.org:names:77209519-1</object-id>
          </tp:taxon-name><tp:taxon-authority>(Y.W. Law &amp; Y.F. Wu) C.B. Callaghan &amp; S.K. Png</tp:taxon-authority><tp:taxon-status xmlns:xlink="http://www.w3.org/1999/xlink" xlink:type="simple">comb. nov.</tp:taxon-status></tp:nomenclature><tp:treatment-sec sec-type="Basionym" id="SECID0E1GAG"><title>Basionym.</title><p><italic><tp:taxon-name><tp:taxon-name-part taxon-name-part-type="genus" reg="Michelia">Michelia</tp:taxon-name-part> <tp:taxon-name-part taxon-name-part-type="species" reg="caloptila">caloptila</tp:taxon-name-part></tp:taxon-name></italic> Y.W. Law &amp; Y.F. Wu. In: Bull. Bot. Res., Harbin 4(2): 152, 154: fig. <italic>s.n.</italic> (1984).</p></tp:treatment-sec><tp:treatment-sec sec-type="Chinese name" id="SECID0ENHAG"><title>Chinese name.</title><p>美毛含笑 meaning “beautiful-haired michelia”</p></tp:treatment-sec><tp:treatment-sec sec-type="material" id="SECID0ESHAG"><title>Type.</title><p>CHINA. Jiangxi Province: Zixi County, Nangang, Matoushan, 450 m, in woods, 17 September 1980, <italic>Jiangxi gong-da linxue-xi (<named-content xmlns:xlink="http://www.w3.org/1999/xlink" content-type="dwc:institutional_code" xlink:type="simple">JXAU</named-content>) 80069</italic> (holotype: <named-content xmlns:xlink="http://www.w3.org/1999/xlink" content-type="dwc:institutional_code" xlink:type="simple">IBSC</named-content>! + online image!; isotypes: <named-content xmlns:xlink="http://www.w3.org/1999/xlink" content-type="dwc:institutional_code" xlink:type="simple">LBG</named-content> online images!).</p><p>Digital images of type specimens below accessed 19 March 2019:</p><p>holotype [<named-content xmlns:xlink="http://www.w3.org/1999/xlink" content-type="dwc:institutional_code" xlink:type="simple">IBSC</named-content>: 0003281]: <ext-link xmlns:xlink="http://www.w3.org/1999/xlink" xlink:type="simple" ext-link-type="uri" xlink:href="http://www.docin.com/p-1050989203.html">http://www.docin.com/p-1050989203.html</ext-link> (<xref ref-type="bibr" rid="B71">Sima 2011</xref>: 316, photo 2-58).</p><p>isotype [<named-content xmlns:xlink="http://www.w3.org/1999/xlink" content-type="dwc:institutional_code" xlink:type="simple">LBG</named-content>: 00004082]: <ext-link xmlns:xlink="http://www.w3.org/1999/xlink" xlink:type="simple" ext-link-type="uri" xlink:href="http://www.cvh.ac.cn/spm/LBG/00004082">http://www.cvh.ac.cn/spm/LBG/00004082</ext-link></p><p>isotype [<named-content xmlns:xlink="http://www.w3.org/1999/xlink" content-type="dwc:institutional_code" xlink:type="simple">LBG</named-content>: 00004123]: <ext-link xmlns:xlink="http://www.w3.org/1999/xlink" xlink:type="simple" ext-link-type="uri" xlink:href="http://www.cvh.ac.cn/spm/LBG/00004123">http://www.cvh.ac.cn/spm/LBG/00004123</ext-link></p><p><italic><tp:taxon-name><tp:taxon-name-part taxon-name-part-type="genus" reg="Michelia">Michelia</tp:taxon-name-part> <tp:taxon-name-part taxon-name-part-type="species" reg="fujianensis">fujianensis</tp:taxon-name-part></tp:taxon-name></italic> Q.F. Zheng. In: <xref ref-type="bibr" rid="B83">Xia and Deng (2002</xref>: 130) and <xref ref-type="bibr" rid="B84">Xia et al. (2008</xref>: 83), both p.p. quoad syn. <italic><tp:taxon-name><tp:taxon-name-part taxon-name-part-type="genus" reg="Michelia">Michelia</tp:taxon-name-part> <tp:taxon-name-part taxon-name-part-type="species" reg="caloptila">caloptila</tp:taxon-name-part></tp:taxon-name></italic> Y.W. Law &amp; Y.F. Wu.</p><p><italic><tp:taxon-name><tp:taxon-name-part taxon-name-part-type="genus" reg="Michelia">Michelia</tp:taxon-name-part> <tp:taxon-name-part taxon-name-part-type="species" reg="caloptila">caloptila</tp:taxon-name-part></tp:taxon-name></italic> Y.W. Law &amp; Y.F. Wu. In: <xref ref-type="bibr" rid="B71">Sima (2011</xref>: 234), p.p. excl. syns. <italic><tp:taxon-name><tp:taxon-name-part taxon-name-part-type="genus" reg="Michelia">Michelia</tp:taxon-name-part> <tp:taxon-name-part taxon-name-part-type="species" reg="concinna">concinna</tp:taxon-name-part></tp:taxon-name></italic> H. Jiang &amp; E.D. Liu and <italic><tp:taxon-name><tp:taxon-name-part taxon-name-part-type="genus" reg="Michelia">Michelia</tp:taxon-name-part> <tp:taxon-name-part taxon-name-part-type="species" reg="septipetala">septipetala</tp:taxon-name-part></tp:taxon-name></italic> Z.L. Nong.</p></tp:treatment-sec><tp:treatment-sec sec-type="Note 1" id="SECID0EKMAG"><title>Note 1.</title><p><italic><tp:taxon-name><tp:taxon-name-part taxon-name-part-type="genus" reg="Michelia">Michelia</tp:taxon-name-part> <tp:taxon-name-part taxon-name-part-type="species" reg="caloptila">caloptila</tp:taxon-name-part></tp:taxon-name></italic> Y.W. Law &amp; Y.F. Wu was listed as a dubious species in <xref ref-type="bibr" rid="B12">Chen and Nooteboom (1993</xref>: 1088), in which it was noted that specimens had not been seen. It was subsequently reduced to a synonym of <italic><tp:taxon-name><tp:taxon-name-part taxon-name-part-type="genus" reg="Michelia">Michelia</tp:taxon-name-part> <tp:taxon-name-part taxon-name-part-type="species" reg="fujianensis">fujianensis</tp:taxon-name-part></tp:taxon-name></italic> as noted above. It is recognised as a genuine species by <xref ref-type="bibr" rid="B48">Law et al. (1996</xref>: 189), <xref ref-type="bibr" rid="B55">Liu et al. (2004</xref>: 228), <xref ref-type="bibr" rid="B20">Deng and Yang (2015</xref>: 167), <xref ref-type="bibr" rid="B86">Yang et al. (2016</xref>: 237) and <xref ref-type="bibr" rid="B71">Sima (2011</xref>: 234), wherein <italic><tp:taxon-name><tp:taxon-name-part taxon-name-part-type="genus" reg="Magnolia">M.</tp:taxon-name-part> <tp:taxon-name-part taxon-name-part-type="species" reg="caloptila">caloptila</tp:taxon-name-part></tp:taxon-name></italic> is in <tp:taxon-name><tp:taxon-name-part taxon-name-part-type="genus" reg="Michelia">Michelia</tp:taxon-name-part> <tp:taxon-name-part taxon-name-part-type="infraspecific-rank">subsection</tp:taxon-name-part> <tp:taxon-name-part taxon-name-part-type="subsection" reg="Micheliopsis">Micheliopsis</tp:taxon-name-part></tp:taxon-name>, series <italic><tp:taxon-name><tp:taxon-name-part taxon-name-part-type="series" reg="Micheliopsis">Micheliopsis</tp:taxon-name-part></tp:taxon-name></italic> and <italic><tp:taxon-name><tp:taxon-name-part taxon-name-part-type="genus" reg="Michelia">M.</tp:taxon-name-part> <tp:taxon-name-part taxon-name-part-type="species" reg="fujianensis">fujianensis</tp:taxon-name-part></tp:taxon-name></italic> is in <tp:taxon-name><tp:taxon-name-part taxon-name-part-type="genus" reg="Michelia">Michelia</tp:taxon-name-part> <tp:taxon-name-part taxon-name-part-type="infraspecific-rank">subsection</tp:taxon-name-part> <tp:taxon-name-part taxon-name-part-type="subsection" reg="Velutinae">Velutinae</tp:taxon-name-part></tp:taxon-name>. Differences between the abaxial indumentum of the 9–16 cm long leaves of <italic><tp:taxon-name><tp:taxon-name-part taxon-name-part-type="genus" reg="Magnolia">M.</tp:taxon-name-part> <tp:taxon-name-part taxon-name-part-type="species" reg="caloptila">caloptila</tp:taxon-name-part></tp:taxon-name></italic> and of the 6–11 cm long leaves of <italic><tp:taxon-name><tp:taxon-name-part taxon-name-part-type="genus" reg="Michelia">M.</tp:taxon-name-part> <tp:taxon-name-part taxon-name-part-type="species" reg="fujianensis">fujianensis</tp:taxon-name-part></tp:taxon-name></italic> are illustrated in Plate 3-2E (<italic><tp:taxon-name><tp:taxon-name-part taxon-name-part-type="genus" reg="Magnolia">M.</tp:taxon-name-part> <tp:taxon-name-part taxon-name-part-type="species" reg="caloptila">caloptila</tp:taxon-name-part></tp:taxon-name></italic>) and Plate 3-3E (<italic><tp:taxon-name><tp:taxon-name-part taxon-name-part-type="genus" reg="Michelia">M.</tp:taxon-name-part> <tp:taxon-name-part taxon-name-part-type="species" reg="fujianensis">fujianensis</tp:taxon-name-part></tp:taxon-name></italic>) of <xref ref-type="bibr" rid="B71">Sima (2011</xref>: 325; 326). Further substantiation of the specific status of <italic><tp:taxon-name><tp:taxon-name-part taxon-name-part-type="genus" reg="Magnolia">M.</tp:taxon-name-part> <tp:taxon-name-part taxon-name-part-type="species" reg="caloptila">caloptila</tp:taxon-name-part></tp:taxon-name></italic> is evident from a comparison of its morphological features with those of <italic><tp:taxon-name><tp:taxon-name-part taxon-name-part-type="genus" reg="Michelia">M.</tp:taxon-name-part> <tp:taxon-name-part taxon-name-part-type="species" reg="fujianensis">fujianensis</tp:taxon-name-part></tp:taxon-name></italic>, as shown in Table <xref ref-type="table" rid="T1">1</xref> on the following page.</p><table-wrap id="T1" position="float" orientation="portrait"><label>Table 1.</label><caption><p>Differentiating features of the species <italic><tp:taxon-name><tp:taxon-name-part taxon-name-part-type="genus" reg="Michelia">Michelia</tp:taxon-name-part> <tp:taxon-name-part taxon-name-part-type="species" reg="caloptila">caloptila</tp:taxon-name-part></tp:taxon-name></italic> and <italic><tp:taxon-name><tp:taxon-name-part taxon-name-part-type="genus" reg="Michelia">Michelia</tp:taxon-name-part> <tp:taxon-name-part taxon-name-part-type="species" reg="fujianensis">fujianensis</tp:taxon-name-part></tp:taxon-name></italic>.</p></caption><table id="TID0ETIDI" rules="all"><tbody><tr><td rowspan="1" colspan="1">
                    <bold>Plant feature</bold>
                  </td><td rowspan="1" colspan="1">
                    <bold><italic><tp:taxon-name><tp:taxon-name-part taxon-name-part-type="genus" reg="Michelia">Michelia</tp:taxon-name-part> <tp:taxon-name-part taxon-name-part-type="species" reg="caloptila">caloptila</tp:taxon-name-part></tp:taxon-name></italic> Y.W. Law &amp; Y.F. Wu</bold>
                  </td><td rowspan="1" colspan="1">
                    <bold><italic><tp:taxon-name><tp:taxon-name-part taxon-name-part-type="genus" reg="Michelia">Michelia</tp:taxon-name-part> <tp:taxon-name-part taxon-name-part-type="species" reg="fujianensis">fujianensis</tp:taxon-name-part></tp:taxon-name></italic> Q.F. Zheng</bold>
                  </td></tr><tr><td rowspan="1" colspan="1">maximum dimensions</td><td rowspan="1" colspan="1">to 15 m × 30 cm dbh<sup>†</sup></td><td rowspan="1" colspan="1">to 16 m × 100 cm dbh<sup>¶</sup></td></tr><tr><td rowspan="1" colspan="1">bark colour</td><td rowspan="1" colspan="1">grey</td><td rowspan="1" colspan="1">greyish-brown (greyish-white<sup>¶</sup>)</td></tr><tr><td rowspan="1" colspan="1">indumentum of branchlets</td><td rowspan="1" colspan="1">brown tomentose</td><td rowspan="1" colspan="1">densely cinnamon tomentose</td></tr><tr><td rowspan="1" colspan="1">indumentum of buds</td><td rowspan="1" colspan="1">brown tomentose</td><td rowspan="1" colspan="1">densely cinnamon tomentose</td></tr><tr><td rowspan="1" colspan="1">leaf shape</td><td rowspan="1" colspan="1">narrowly elliptic or elliptic</td><td rowspan="1" colspan="1">oblong or narrowly obovate-elliptic</td></tr><tr><td rowspan="1" colspan="1">leaf dimensions</td><td rowspan="1" colspan="1">9–16 × 2.5–5 cm</td><td rowspan="1" colspan="1">6–11 × 2.5–4 cm</td></tr><tr><td rowspan="1" colspan="1">leaf apex</td><td rowspan="1" colspan="1">acuminate or caudate-acuminate</td><td rowspan="1" colspan="1">acute</td></tr><tr><td rowspan="1" colspan="1">leaf indumentum adaxially</td><td rowspan="1" colspan="1">entirely glabrous</td><td rowspan="1" colspan="1">densely short-tomentose at midrib</td></tr><tr><td rowspan="1" colspan="1">leaf indumentum abaxially</td><td rowspan="1" colspan="1">minutely brown tomentose</td><td rowspan="1" colspan="1">densely ferrugineus or brownish-yellow appressed sericeous</td></tr><tr><td rowspan="1" colspan="1">secondary lateral leaf veins</td><td rowspan="1" colspan="1">7–12 pairs</td><td rowspan="1" colspan="1">8–9 pairs (not 9–15<sup>§,¶</sup>)</td></tr><tr><td rowspan="1" colspan="1">petiole length and indumentum</td><td rowspan="1" colspan="1">5–10 mm, brown tomentose</td><td rowspan="1" colspan="1">10–15 mm, densely cinnamon tomentose</td></tr><tr><td rowspan="1" colspan="1">tepal number</td><td rowspan="1" colspan="1">6–9<sup>‡</sup></td><td rowspan="1" colspan="1">15–16 (12–17<sup>¶</sup>)</td></tr><tr><td rowspan="1" colspan="1">gynophore in fruit</td><td rowspan="1" colspan="1">ca. 20 mm long</td><td rowspan="1" colspan="1">2–2.5 mm long</td></tr><tr><td rowspan="1" colspan="1">fruit aggregate length</td><td rowspan="1" colspan="1">4–10 cm</td><td rowspan="1" colspan="1">2–3 cm</td></tr><tr><td rowspan="1" colspan="1">mature carpels</td><td rowspan="1" colspan="1">broadly ovate or suborbicular, 1–1.8 cm long with 1–4 seeds</td><td rowspan="1" colspan="1">obovoid, 1.5–2 cm × ca. 1.2 cm with 1 seed</td></tr><tr><td rowspan="1" colspan="1">fruiting period</td><td rowspan="1" colspan="1">September<sup>†</sup></td><td rowspan="1" colspan="1">October–November<sup>¶</sup></td></tr></tbody></table><table-wrap-foot><fn><p>The differentiating features of <italic><tp:taxon-name><tp:taxon-name-part taxon-name-part-type="genus" reg="Michelia">Michelia</tp:taxon-name-part> <tp:taxon-name-part taxon-name-part-type="species" reg="caloptila">caloptila</tp:taxon-name-part></tp:taxon-name></italic> are cited from <xref ref-type="bibr" rid="B49">Law and Wu (1984)</xref> to whom the flower was unknown, <xref ref-type="bibr" rid="B55">Liu et al. (2004</xref>: 228)<sup>†</sup> and <xref ref-type="bibr" rid="B86">Yang et al. (2016</xref>: 237)<sup>‡</sup>, with those of <italic><tp:taxon-name><tp:taxon-name-part taxon-name-part-type="genus" reg="Michelia">M.</tp:taxon-name-part> <tp:taxon-name-part taxon-name-part-type="species" reg="fujianensis">fujianensis</tp:taxon-name-part></tp:taxon-name></italic> from <xref ref-type="bibr" rid="B90">Zheng (1981)</xref>, supplemented by <xref ref-type="bibr" rid="B48">Law et al. (1996</xref>: 189)<sup>§</sup> and <xref ref-type="bibr" rid="B55">Liu et al. (2004</xref>: 260)<sup>¶</sup>.</p></fn></table-wrap-foot></table-wrap></tp:treatment-sec><tp:treatment-sec sec-type="Note 2" id="SECID0E12AG"><title>Note 2.</title><p>As a consequence of the above substantiation of the species status of <italic><tp:taxon-name><tp:taxon-name-part taxon-name-part-type="genus" reg="Michelia">Michelia</tp:taxon-name-part> <tp:taxon-name-part taxon-name-part-type="species" reg="caloptila">caloptila</tp:taxon-name-part></tp:taxon-name></italic>, plus the past reduction to <italic><tp:taxon-name><tp:taxon-name-part taxon-name-part-type="genus" reg="Magnolia">Magnolia</tp:taxon-name-part></tp:taxon-name></italic> of the remaining genera of subfamily <tp:taxon-name><tp:taxon-name-part taxon-name-part-type="subfamily">Magnolioideae</tp:taxon-name-part></tp:taxon-name>, <italic><tp:taxon-name><tp:taxon-name-part taxon-name-part-type="genus" reg="Michelia">Michelia</tp:taxon-name-part> <tp:taxon-name-part taxon-name-part-type="species" reg="caloptila">caloptila</tp:taxon-name-part></tp:taxon-name></italic> is here transferred to <italic><tp:taxon-name><tp:taxon-name-part taxon-name-part-type="genus" reg="Magnolia">Magnolia</tp:taxon-name-part></tp:taxon-name></italic>.</p></tp:treatment-sec><ref-list><ref id="B71"><mixed-citation xmlns:xlink="http://www.w3.org/1999/xlink" xlink:type="simple"><person-group><name name-style="western"><surname>Sima</surname><given-names>YK</given-names></name></person-group> (<year>2011</year>) <source>A Taxonomic Revision of the <tp:taxon-name><tp:taxon-name-part taxon-name-part-type="family">Magnoliaceae</tp:taxon-name-part></tp:taxon-name> from China.</source><publisher-name>PhD Thesis</publisher-name>, <publisher-loc>Yunnan University, Kunming</publisher-loc>, <size units="page">365 pp</size>. [In Chinese, English subtitle/ abstract] <ext-link xlink:type="simple" ext-link-type="uri" xlink:href="http://www.docin.com/p-1050989203.html">http://www.docin.com/p-1050989203.html</ext-link> [accessed 9.03.2020]</mixed-citation></ref><ref id="B83"><mixed-citation xmlns:xlink="http://www.w3.org/1999/xlink" xlink:type="simple"><person-group><name name-style="western"><surname>Xia</surname><given-names>NH</given-names></name><name name-style="western"><surname>Deng</surname><given-names>YF</given-names></name></person-group> (<year>2002</year>) <article-title>Notes on <tp:taxon-name><tp:taxon-name-part taxon-name-part-type="family">Magnoliaceae</tp:taxon-name-part></tp:taxon-name>.</article-title><source>Journal of Tropical and Subtropical Botany</source><volume>10</volume>(<issue>2</issue>): <fpage>128</fpage>–<lpage>132</lpage>. [In Chinese, English subtitle/abstract] <ext-link xlink:type="simple" ext-link-type="uri" xlink:href="http://jtsb.scib.ac.cn/jtsb_cn/ch/reader/create_pdf.aspx?file_no=200202005">http://jtsb.scib.ac.cn/jtsb_cn/ch/reader/create_pdf.aspx?file_no=200202005</ext-link> [accessed 9.03.2020]</mixed-citation></ref><ref id="B84"><mixed-citation xmlns:xlink="http://www.w3.org/1999/xlink" xlink:type="simple"><person-group><name name-style="western"><surname>Xia</surname><given-names>NH</given-names></name><name name-style="western"><surname>Liu</surname><given-names>YH [Law YW]</given-names></name><name name-style="western"><surname>Nooteboom</surname><given-names>HP</given-names></name></person-group> (<year>2008</year>) <article-title><tp:taxon-name><tp:taxon-name-part taxon-name-part-type="family">Magnoliaceae</tp:taxon-name-part></tp:taxon-name>.</article-title> In: <person-group><name name-style="western"><surname>Wu</surname><given-names>ZY</given-names></name><name name-style="western"><surname>Raven</surname><given-names>PH</given-names></name><name name-style="western"><surname>Hong</surname><given-names>DY</given-names></name></person-group> (<role>Eds</role>) <issue-title>Flora of China, Text Vol.</issue-title><source>7 (<tp:taxon-name><tp:taxon-name-part taxon-name-part-type="family">Menispermaceae</tp:taxon-name-part></tp:taxon-name> through <tp:taxon-name><tp:taxon-name-part taxon-name-part-type="family">Capparaceae</tp:taxon-name-part></tp:taxon-name>). Science Press, Beijing and Missouri Botanical Garden Press, St. Louis</source>, <fpage>48</fpage>–<lpage>91</lpage>. <ext-link xlink:type="simple" ext-link-type="uri" xlink:href="http://flora.huh.harvard.edu/china/mss/volume07/Magnoliaceae.pdf">http://flora.huh.harvard.edu/china/mss/volume07/Magnoliaceae.pdf</ext-link> [accessed 9.03.2020]</mixed-citation></ref><ref id="B12"><mixed-citation xmlns:xlink="http://www.w3.org/1999/xlink" xlink:type="simple"><person-group><name name-style="western"><surname>Chen</surname><given-names>BL</given-names></name><name name-style="western"><surname>Nooteboom</surname><given-names>HP</given-names></name></person-group> (<year>1993</year>) <article-title>Notes on <tp:taxon-name><tp:taxon-name-part taxon-name-part-type="family">Magnoliaceae</tp:taxon-name-part></tp:taxon-name> III: The <tp:taxon-name><tp:taxon-name-part taxon-name-part-type="family">Magnoliaceae</tp:taxon-name-part></tp:taxon-name> of China.</article-title><source>Annals of Missouri Botanical Garden</source><volume>80</volume>(<issue>4</issue>): <fpage>999</fpage>–<lpage>1104</lpage>. <ext-link xlink:type="simple" ext-link-type="doi" xlink:href="10.2307/2399942">https://doi.org/10.2307/2399942</ext-link></mixed-citation></ref><ref id="B48"><mixed-citation xmlns:xlink="http://www.w3.org/1999/xlink" xlink:type="simple"><person-group><name name-style="western"><surname>Law</surname><given-names>YW</given-names></name><name name-style="western"><surname>Lo</surname><given-names>HS</given-names></name><name name-style="western"><surname>Wu</surname><given-names>YF</given-names></name><name name-style="western"><surname>Chang</surname><given-names>BN [Eds]</given-names></name></person-group> (<year>1996</year>) <tp:taxon-name><tp:taxon-name-part taxon-name-part-type="family">Magnoliaceae</tp:taxon-name-part></tp:taxon-name>. In: Flora Reipublicae Popularis Sinicae Tomus 30(1) <tp:taxon-name><tp:taxon-name-part taxon-name-part-type="division">Angiospermae</tp:taxon-name-part></tp:taxon-name>, <tp:taxon-name><tp:taxon-name-part taxon-name-part-type="class">Dicotyledoneae</tp:taxon-name-part></tp:taxon-name>: <tp:taxon-name><tp:taxon-name-part taxon-name-part-type="family">Menispermaceae</tp:taxon-name-part></tp:taxon-name>, <tp:taxon-name><tp:taxon-name-part taxon-name-part-type="family">Magnoliaceae</tp:taxon-name-part></tp:taxon-name>. Science Press, Beijing, 82–273. <ext-link xlink:type="simple" ext-link-type="uri" xlink:href="http://frps.iplant.cn/">http://frps.iplant.cn/</ext-link> [accessed 9.03.2020]</mixed-citation></ref><ref id="B55"><mixed-citation xmlns:xlink="http://www.w3.org/1999/xlink" xlink:type="simple"><person-group><name name-style="western"><surname>Liu</surname><given-names>YH (Law YW)</given-names></name><name name-style="western"><surname>Zeng</surname><given-names>QW</given-names></name><name name-style="western"><surname>Zhou</surname><given-names>RZ</given-names></name><name name-style="western"><surname>Xing</surname><given-names>FW [Eds]</given-names></name></person-group> (<year>2004</year>) <source>Magnolias of China.</source><publisher-name>Baitong Group</publisher-name>, <publisher-loc>Beijing Science &amp; Technology Press, Beijing</publisher-loc>, <size units="page">392 pp</size>. [In Chinese and English]</mixed-citation></ref><ref id="B20"><mixed-citation xmlns:xlink="http://www.w3.org/1999/xlink" xlink:type="simple"><person-group><name name-style="western"><surname>Deng</surname><given-names>LX</given-names></name><name name-style="western"><surname>Yang</surname><given-names>XY</given-names></name></person-group> (<year>2015</year>) <source>Guizhou <tp:taxon-name><tp:taxon-name-part taxon-name-part-type="family">Magnoliaceae</tp:taxon-name-part></tp:taxon-name> Plants.</source><publisher-name>Guizhou Science and Technology Publishing House</publisher-name>, <publisher-loc>Guiyang</publisher-loc>, <size units="page">360 pp</size>. [In Chinese with Latin plant names]</mixed-citation></ref><ref id="B86"><mixed-citation xmlns:xlink="http://www.w3.org/1999/xlink" xlink:type="simple"><person-group><name name-style="western"><surname>Yang</surname><given-names>KM</given-names></name><name name-style="western"><surname>Chen</surname><given-names>XL</given-names></name><name name-style="western"><surname>Gong</surname><given-names>X</given-names></name><name name-style="western"><surname>Wang</surname><given-names>YL [Eds]</given-names></name></person-group> (<year>2016</year>) <source>Ex Situ Cultivated Flora of China : <tp:taxon-name><tp:taxon-name-part taxon-name-part-type="family">Magnoliaceae</tp:taxon-name-part></tp:taxon-name>.</source><publisher-name>Science Press</publisher-name>, <publisher-loc>Beijing</publisher-loc>, <size units="page">403 pp</size>. [In Chinese, English subtitle]</mixed-citation></ref><ref id="B49"><mixed-citation xmlns:xlink="http://www.w3.org/1999/xlink" xlink:type="simple"><person-group><name name-style="western"><surname>Law</surname><given-names>YW</given-names></name><name name-style="western"><surname>Wu</surname><given-names>YF</given-names></name></person-group> (<year>1984</year>) <article-title>A new species of <italic><tp:taxon-name><tp:taxon-name-part taxon-name-part-type="genus">Michelia</tp:taxon-name-part></tp:taxon-name></italic> from China.</article-title><source>Bulletin of Botanical Research (Harbin)</source><volume>4</volume>(<issue>2</issue>): <fpage>152</fpage>–<lpage>154</lpage>. [In Chinese, English subtitle] <ext-link xlink:type="simple" ext-link-type="uri" xlink:href="http://bbr.nefu.edu.cn/EN/volumn/volumn_1219.shtml#">http://bbr.nefu.edu.cn/EN/volumn/volumn_1219.shtml#</ext-link> [article No. 152, accessed: 9.03.2020]</mixed-citation></ref><ref id="B90"><mixed-citation xmlns:xlink="http://www.w3.org/1999/xlink" xlink:type="simple"><person-group><name name-style="western"><surname>Zheng</surname><given-names>QF</given-names></name></person-group> (<year>1981</year>) <article-title>A new species of <italic><tp:taxon-name><tp:taxon-name-part taxon-name-part-type="genus">Michelia</tp:taxon-name-part></tp:taxon-name></italic> from Fujian.</article-title><source>Bulletin of Botanical Research</source><volume>1</volume>(<issue>3</issue>): <fpage>92</fpage>–<lpage>94</lpage>. [In Chinese and Latin, English subtitle] <ext-link xlink:type="simple" ext-link-type="uri" xlink:href="http://bbr.nefu.edu.cn/EN/volumn/volumn_1212.shtml#">http://bbr.nefu.edu.cn/EN/volumn/volumn_1212.shtml#</ext-link> [No. 92: accessed 9.03.2020]</mixed-citation></ref></ref-list></tp:taxon-treatment>
