# Supplementary material for: Twenty-six additional new combinations in the Magnolia (Magnoliaceae) of China and Vietnam
Source: PhytoKeys. 2020 Apr 30;146:1–35. doi: 10.3897/phytokeys.146.52114 (PMC7205859; doi:10.3897/phytokeys.146.52114)
Supplement: XML Treatment for Magnolia fallax [file phytokeys.146.52114-treatment6.xml]

<!DOCTYPE tp:taxon-treatment
  PUBLIC "-//TaxonX//DTD Taxonomic Treatment Publishing DTD v0 20100105//EN" "tax-treatment-NSO.dtd">
<tp:taxon-treatment xmlns:tp="http://www.plazi.org/taxpub"><tp:treatment-meta><kwd-group><label>Taxon classification</label><kwd><named-content xmlns:xlink="http://www.w3.org/1999/xlink" content-type="kingdom">Plantae</named-content></kwd><kwd><named-content xmlns:xlink="http://www.w3.org/1999/xlink" content-type="order">Magnoliales</named-content></kwd><kwd><named-content xmlns:xlink="http://www.w3.org/1999/xlink" content-type="family">Magnoliaceae</named-content></kwd></kwd-group><mixed-citation publication-type="journal"><person-group><name><surname>Callaghan</surname><given-names>Christopher B.</given-names></name><name><surname>Png</surname><given-names>Siak K.</given-names></name></person-group><article-title>Twenty-six additional new combinations in the <italic><tp:taxon-name><tp:taxon-name-part taxon-name-part-type="genus" reg="Magnolia">Magnolia</tp:taxon-name-part></tp:taxon-name></italic> (<tp:taxon-name><tp:taxon-name-part taxon-name-part-type="family">Magnoliaceae</tp:taxon-name-part></tp:taxon-name>) of China and Vietnam</article-title><source>PhytoKeys</source><day>30</day><month>4</month><year>2020</year><volume>146</volume><fpage>1</fpage><lpage>35</lpage><pub-id pub-id-type="doi">10.3897/phytokeys.146.52114</pub-id></mixed-citation></tp:treatment-meta><tp:nomenclature><tp:taxon-name><object-id xmlns:xlink="http://www.w3.org/1999/xlink" content-type="arpha" xlink:type="simple">9F7555EE-8C9E-522C-A75C-20539022D6ED</object-id>
            <tp:taxon-name-part taxon-name-part-type="genus" reg="Magnolia">Magnolia</tp:taxon-name-part>
            <tp:taxon-name-part taxon-name-part-type="species" reg="fallax">fallax</tp:taxon-name-part>
            <object-id xmlns:xlink="http://www.w3.org/1999/xlink" content-type="ipni" xlink:type="simple">urn:lsid:ipni.org:names:77209522-1</object-id>
          </tp:taxon-name><tp:taxon-authority>(Dandy) C.B. Callaghan &amp; S.K. Png</tp:taxon-authority><tp:taxon-status xmlns:xlink="http://www.w3.org/1999/xlink" xlink:type="simple">comb. nov.</tp:taxon-status></tp:nomenclature><tp:treatment-sec sec-type="Basionym" id="SECID0EJBBG"><title>Basionym.</title><p><italic><tp:taxon-name><tp:taxon-name-part taxon-name-part-type="genus" reg="Michelia">Michelia</tp:taxon-name-part> <tp:taxon-name-part taxon-name-part-type="species" reg="fallax">fallax</tp:taxon-name-part></tp:taxon-name></italic> Dandy. In: Notes, Roy. Bot. Gard. Edinburgh 16(77): 130 (1928c).</p><p><bold>Chinese names</bold>: 灰绒含笑 meaning “grey-velvet michelia”, referring to the grey indumentum covering branchlets, buds, etc. Also: 大叶含笑 meaning “large-leaved michelia”</p></tp:treatment-sec><tp:treatment-sec sec-type="material" id="SECID0E5BBG"><title>Type.</title><p>CHINA. Hunan Province: near Wukang-chow (=Wugang), Yunshan, ca. 950 m, in lofty shady forests, 12 July 1918, <italic>Handel-Mazzetti 12281</italic> p.p. quoad fruiting specimen (holotype: <named-content xmlns:xlink="http://www.w3.org/1999/xlink" content-type="dwc:institutional_code" xlink:type="simple">WU</named-content> online image!; isotypes: A online image!, K online image!).</p><p>Digital images of holotype and isotype specimens below accessed 19 March 2019:</p><p>holotype [<named-content xmlns:xlink="http://www.w3.org/1999/xlink" content-type="dwc:institutional_code" xlink:type="simple">WU</named-content>: 0039581]: <ext-link xmlns:xlink="http://www.w3.org/1999/xlink" xlink:type="simple" ext-link-type="uri" xlink:href="http://herbarium.univie.ac.at/database/detail.php?ID=70940">http://herbarium.univie.ac.at/database/detail.php?ID=70940</ext-link></p><p>isotype [A: 00039058]: <ext-link xmlns:xlink="http://www.w3.org/1999/xlink" xlink:type="simple" ext-link-type="uri" xlink:href="https://s3.amazonaws.com/huhwebimages/6C9726D2157D489/type/full/39058.jpg">https://s3.amazonaws.com/huhwebimages/6C9726D2157D489/type/full/39058.jpg</ext-link></p><p>isotype [K: K000681458]: <ext-link xmlns:xlink="http://www.w3.org/1999/xlink" xlink:type="simple" ext-link-type="uri" xlink:href="http://apps.kew.org/herbcat/getImage.do?imageBarcode=K000681458">http://apps.kew.org/herbcat/getImage.do?imageBarcode=K000681458</ext-link></p><p><italic><tp:taxon-name><tp:taxon-name-part taxon-name-part-type="genus" reg="Michelia">Michelia</tp:taxon-name-part> <tp:taxon-name-part taxon-name-part-type="species" reg="cavaleriei">cavaleriei</tp:taxon-name-part></tp:taxon-name></italic> Finet &amp; Gagnep. In: <xref ref-type="bibr" rid="B12">Chen and Nooteboom (1993</xref>: 1058), <xref ref-type="bibr" rid="B27">Frodin and Govaerts (1996</xref>: 55), <xref ref-type="bibr" rid="B82">Wu and Chen (2006</xref>: 56), <xref ref-type="bibr" rid="B72">Sima and Lu (2009</xref>: 50), <xref ref-type="bibr" rid="B71">Sima (2011</xref>: 214), <xref ref-type="bibr" rid="B20">Deng and Yang (2015</xref>: 148), each p.p. quoad syn. <italic><tp:taxon-name><tp:taxon-name-part taxon-name-part-type="genus" reg="Michelia">Michelia</tp:taxon-name-part> <tp:taxon-name-part taxon-name-part-type="species" reg="fallax">fallax</tp:taxon-name-part></tp:taxon-name></italic> Dandy.</p><p><tp:taxon-name><tp:taxon-name-part taxon-name-part-type="genus" reg="Michelia">Michelia</tp:taxon-name-part> <tp:taxon-name-part taxon-name-part-type="species" reg="cavaleriei">cavaleriei</tp:taxon-name-part> <tp:taxon-name-part taxon-name-part-type="authority">Finet &amp; Gagnep.</tp:taxon-name-part> <tp:taxon-name-part taxon-name-part-type="infraspecific-rank">var.</tp:taxon-name-part> <tp:taxon-name-part taxon-name-part-type="variety" reg="cavaleriei">cavaleriei</tp:taxon-name-part></tp:taxon-name>. In: <xref ref-type="bibr" rid="B84">Xia et al. (2008</xref>: 84), p.p. quoad syn. <italic><tp:taxon-name><tp:taxon-name-part taxon-name-part-type="genus" reg="Michelia">Michelia</tp:taxon-name-part> <tp:taxon-name-part taxon-name-part-type="species" reg="fallax">fallax</tp:taxon-name-part></tp:taxon-name></italic> Dandy.</p></tp:treatment-sec><tp:treatment-sec sec-type="Note 1" id="SECID0E5FBG"><title>Note 1.</title><p>James E. <xref ref-type="bibr" rid="B18">Dandy (1928c</xref>: 130), provides background information concerning the division of the fruiting and flowering collections made under number <italic>12281</italic> by Handel-Mazzetti on 12 July 1918 and by his servant Wang Te-hui in April 1919 respectively. From his study of these collections, Dandy came to the realisation that they represented two distinct species, retaining Handel-Mazzetti’s name <italic><tp:taxon-name><tp:taxon-name-part taxon-name-part-type="genus" reg="Michelia">Michelia</tp:taxon-name-part> <tp:taxon-name-part taxon-name-part-type="species" reg="platypetala">platypetala</tp:taxon-name-part></tp:taxon-name></italic> for Wang’s flowering material and publishing the name <italic><tp:taxon-name><tp:taxon-name-part taxon-name-part-type="genus" reg="Michelia">Michelia</tp:taxon-name-part> <tp:taxon-name-part taxon-name-part-type="species" reg="fallax">fallax</tp:taxon-name-part></tp:taxon-name></italic> for Handel-Mazzetti’s fruiting material.</p></tp:treatment-sec><tp:treatment-sec sec-type="Note 2" id="SECID0EAHBG"><title>Note 2.</title><p>An undated identification label in the name of J.E. Dandy, affixed to the Kew Herbarium isotype specimen of <italic><tp:taxon-name><tp:taxon-name-part taxon-name-part-type="genus" reg="Magnolia">M.</tp:taxon-name-part> <tp:taxon-name-part taxon-name-part-type="species" reg="fallax">fallax</tp:taxon-name-part></tp:taxon-name></italic>, indicates his subsequent determination of it as <italic><tp:taxon-name><tp:taxon-name-part taxon-name-part-type="genus" reg="Michelia">M.</tp:taxon-name-part> <tp:taxon-name-part taxon-name-part-type="species" reg="cavaleriei">cavaleriei</tp:taxon-name-part></tp:taxon-name></italic> Finet &amp; Gagnep. This specimen and the other above seen type specimens are all ca. 20 cm in length and 6 cm wide, roughly only about two-thirds of Dandy’s original description of the leaves of <italic><tp:taxon-name><tp:taxon-name-part taxon-name-part-type="genus" reg="Magnolia">M.</tp:taxon-name-part> <tp:taxon-name-part taxon-name-part-type="species" reg="fallax">fallax</tp:taxon-name-part></tp:taxon-name></italic> being “usque ad ca. 30 cm longa et 8.5 cm lata” (up to about 30 cm long and 8.5 cm wide). Dandy’s dimensions are not a misprint, since there are a number of <italic><tp:taxon-name><tp:taxon-name-part taxon-name-part-type="genus" reg="Magnolia">M.</tp:taxon-name-part> <tp:taxon-name-part taxon-name-part-type="species" reg="fallax">fallax</tp:taxon-name-part></tp:taxon-name></italic> specimens of different provenances (and provinces) posted to the Chinese Virtual Herbarium (CVH) website with leaves approaching this size, which is alluded to in one of this species two Chinese names translating as “large-leaved michelia”. The above noted dimensions must be presumed to be those of the other specimen noted in Dandy’s description, the undated specimen <italic>Dalziel</italic><italic>s.n.</italic>, collected at about 900 m near Thai-yong, 97 km west of Swatow (Shantou) on Guangdong’s northeastern coast, sometime between 1895 and 1902 (this specimen was not located for the current research).</p></tp:treatment-sec><tp:treatment-sec sec-type="Note 3" id="SECID0EWIBG"><title>Note 3.</title><p>Subsequent to Dandy, <italic><tp:taxon-name><tp:taxon-name-part taxon-name-part-type="genus" reg="Magnolia">M.</tp:taxon-name-part> <tp:taxon-name-part taxon-name-part-type="species" reg="fallax">fallax</tp:taxon-name-part></tp:taxon-name></italic> has been listed as a synonym of <italic><tp:taxon-name><tp:taxon-name-part taxon-name-part-type="genus" reg="Michelia">M.</tp:taxon-name-part> <tp:taxon-name-part taxon-name-part-type="species" reg="cavaleriei">cavaleriei</tp:taxon-name-part></tp:taxon-name></italic> and of <tp:taxon-name><tp:taxon-name-part taxon-name-part-type="genus" reg="Magnolia">M.</tp:taxon-name-part> <tp:taxon-name-part taxon-name-part-type="species" reg="cavaleriei">cavaleriei</tp:taxon-name-part> <tp:taxon-name-part taxon-name-part-type="infraspecific-rank">var.</tp:taxon-name-part> <tp:taxon-name-part taxon-name-part-type="variety" reg="cavaleriei">cavaleriei</tp:taxon-name-part></tp:taxon-name> by the authors cited in the section preceding Note 1. However, the present authors consider that while these two species are superficially similar in the shape of their leaves, that the known comparative features recorded in Table <xref ref-type="table" rid="T2">2</xref> below distinguish <italic><tp:taxon-name><tp:taxon-name-part taxon-name-part-type="genus" reg="Michelia">Michelia</tp:taxon-name-part> <tp:taxon-name-part taxon-name-part-type="species" reg="fallax">fallax</tp:taxon-name-part></tp:taxon-name></italic> as an independent species. Also, it does not key out with the original validating descriptions for <italic><tp:taxon-name><tp:taxon-name-part taxon-name-part-type="genus" reg="Michelia">Michelia</tp:taxon-name-part> <tp:taxon-name-part taxon-name-part-type="species" reg="hunanensis">hunanensis</tp:taxon-name-part></tp:taxon-name></italic> or <italic><tp:taxon-name><tp:taxon-name-part taxon-name-part-type="genus" reg="Magnolia">M.</tp:taxon-name-part> <tp:taxon-name-part taxon-name-part-type="species" reg="xinningia">xinningia</tp:taxon-name-part></tp:taxon-name></italic> with which it shares synonymy under <tp:taxon-name><tp:taxon-name-part taxon-name-part-type="genus" reg="Magnolia">M.</tp:taxon-name-part> <tp:taxon-name-part taxon-name-part-type="species" reg="cavaleriei">cavaleriei</tp:taxon-name-part> <tp:taxon-name-part taxon-name-part-type="infraspecific-rank">var.</tp:taxon-name-part> <tp:taxon-name-part taxon-name-part-type="variety" reg="cavaleriei">cavaleriei</tp:taxon-name-part></tp:taxon-name> in Flora of China. Therefore, consistent with the past reduction to <italic><tp:taxon-name><tp:taxon-name-part taxon-name-part-type="genus" reg="Magnolia">Magnolia</tp:taxon-name-part></tp:taxon-name></italic> of the remaining segregate genera of subfamily <tp:taxon-name><tp:taxon-name-part taxon-name-part-type="subfamily">Magnolioideae</tp:taxon-name-part></tp:taxon-name>, <italic><tp:taxon-name><tp:taxon-name-part taxon-name-part-type="genus" reg="Michelia">Michelia</tp:taxon-name-part> <tp:taxon-name-part taxon-name-part-type="species" reg="fallax">fallax</tp:taxon-name-part></tp:taxon-name></italic> is here transferred to <italic><tp:taxon-name><tp:taxon-name-part taxon-name-part-type="genus" reg="Magnolia">Magnolia</tp:taxon-name-part></tp:taxon-name></italic>.</p><table-wrap id="T2" position="float" orientation="portrait"><label>Table 2.</label><caption><p>Differentiating features of the species <italic><tp:taxon-name><tp:taxon-name-part taxon-name-part-type="genus" reg="Michelia">Michelia</tp:taxon-name-part> <tp:taxon-name-part taxon-name-part-type="species" reg="fallax">fallax</tp:taxon-name-part></tp:taxon-name></italic> and <italic><tp:taxon-name><tp:taxon-name-part taxon-name-part-type="genus" reg="Michelia">Michelia</tp:taxon-name-part> <tp:taxon-name-part taxon-name-part-type="species" reg="cavaleriei">cavaleriei</tp:taxon-name-part></tp:taxon-name></italic>.</p></caption><table id="TID0E4SDI" rules="all"><tbody><tr><td rowspan="1" colspan="1">
                    <bold>Plant feature</bold>
                  </td><td rowspan="1" colspan="1">
                    <bold><italic><tp:taxon-name><tp:taxon-name-part taxon-name-part-type="genus" reg="Michelia">Michelia</tp:taxon-name-part> <tp:taxon-name-part taxon-name-part-type="species" reg="fallax">fallax</tp:taxon-name-part></tp:taxon-name></italic> Dandy</bold>
                  </td><td rowspan="1" colspan="1">
                    <bold><italic><tp:taxon-name><tp:taxon-name-part taxon-name-part-type="genus" reg="Michelia">Michelia</tp:taxon-name-part> <tp:taxon-name-part taxon-name-part-type="species" reg="cavaleriei">cavaleriei</tp:taxon-name-part></tp:taxon-name></italic> Finet &amp; Gagnep.</bold>
                  </td></tr><tr><td rowspan="1" colspan="1">indumentum of branchlets</td><td rowspan="1" colspan="1">appressed grey tomentose, becoming tawny near apex</td><td rowspan="1" colspan="1">silver-grey or rufous appressed pilose<sup>§</sup></td></tr><tr><td rowspan="1" colspan="1">indumentum of buds</td><td rowspan="1" colspan="1">appressed shiny grey tomentose</td><td rowspan="1" colspan="1">silver-grey or rufous appressed pilose<sup>§</sup></td></tr><tr><td rowspan="1" colspan="1">leaf shape</td><td rowspan="1" colspan="1">elliptic-oblong, oblong or narrowly oblong</td><td rowspan="1" colspan="1">narrowly oblanceolate-oblong or narrowly oblong<sup>§</sup></td></tr><tr><td rowspan="1" colspan="1">leaf apex</td><td rowspan="1" colspan="1">acuminate or subacuminate</td><td rowspan="1" colspan="1">acuminate or short-acute<sup>§</sup></td></tr><tr><td rowspan="1" colspan="1">leaf base</td><td rowspan="1" colspan="1">obtuse or sub-rounded</td><td rowspan="1" colspan="1">cuneate or broadly cuneate<sup>§</sup></td></tr><tr><td rowspan="1" colspan="1">leaf dimensions</td><td rowspan="1" colspan="1">up to ca. 30 × 8.5 cm (ca. 29 × 9 cm<sup>†</sup>)</td><td rowspan="1" colspan="1">10–20 × 3.5–6.5 cm<sup>§</sup></td></tr><tr><td rowspan="1" colspan="1">leaf indumentum abaxially</td><td rowspan="1" colspan="1">short appressed grey pubescent</td><td rowspan="1" colspan="1">glaucous, silver-grey or rufous appressed pilose when young<sup>§</sup></td></tr><tr><td rowspan="1" colspan="1">secondary lateral leaf veins</td><td rowspan="1" colspan="1">ca. 14–16 pairs</td><td rowspan="1" colspan="1">11–15 pairs<sup>‡</sup></td></tr><tr><td rowspan="1" colspan="1">petiole length and indumentum</td><td rowspan="1" colspan="1">ca. 2.5 cm, initially appressed grey or yellow-brown tomentose, later glabrescent</td><td rowspan="1" colspan="1">2 cm, puberulus (0.7–1.5 cm<sup>#</sup> silver-grey or rufous appressed pilose<sup>§</sup>)</td></tr><tr><td rowspan="1" colspan="1">gynoecium indumentum</td><td rowspan="1" colspan="1">appressed grey tomentellous</td><td rowspan="1" colspan="1">glabrous except for few bristly hairs towards apex of carpels<sup>††</sup></td></tr><tr><td rowspan="1" colspan="1">number of ovules</td><td rowspan="1" colspan="1">ca. 10</td><td rowspan="1" colspan="1">2</td></tr><tr><td rowspan="1" colspan="1">fruiting peduncle indumentum</td><td rowspan="1" colspan="1">appressed glossy grey or yellowish-brown tomentose</td><td rowspan="1" colspan="1">silver-grey or rufous appressed pilose<sup>§</sup></td></tr><tr><td rowspan="1" colspan="1">fruit aggregate length</td><td rowspan="1" colspan="1">10–12 cm</td><td rowspan="1" colspan="1">5–10 cm<sup>§</sup></td></tr><tr><td rowspan="1" colspan="1">mature carpels length</td><td rowspan="1" colspan="1">up to ca. 2.5 cm</td><td rowspan="1" colspan="1">1.5–2 cm<sup>‡</sup></td></tr><tr><td rowspan="1" colspan="1">fruiting period</td><td rowspan="1" colspan="1">July</td><td rowspan="1" colspan="1">September–October<sup>‡,§</sup></td></tr></tbody></table><table-wrap-foot><fn><p>The differentiating features of <italic><tp:taxon-name><tp:taxon-name-part taxon-name-part-type="genus" reg="Michelia">Michelia</tp:taxon-name-part> <tp:taxon-name-part taxon-name-part-type="species" reg="fallax">fallax</tp:taxon-name-part></tp:taxon-name></italic>, whose flower is unknown, are cited from <xref ref-type="bibr" rid="B18">Dandy (1928c)</xref> and <xref ref-type="bibr" rid="B13">CVH (2017)</xref><sup>†</sup>; those of <italic><tp:taxon-name><tp:taxon-name-part taxon-name-part-type="genus" reg="Michelia">M.</tp:taxon-name-part> <tp:taxon-name-part taxon-name-part-type="species" reg="cavaleriei">cavaleriei</tp:taxon-name-part></tp:taxon-name></italic> from Finet &amp; Gagnepain (1906), <xref ref-type="bibr" rid="B48">Law et al. (1996</xref>: 184)<sup>‡</sup>, <xref ref-type="bibr" rid="B55">Liu et al. (2004</xref>: 229)<sup>§</sup> and <xref ref-type="bibr" rid="B86">Yang et al. (2016</xref>: 239)<sup>#</sup>, plus <xref ref-type="bibr" rid="B18">Dandy (1928c</xref>: 130)<sup>††</sup>.</p></fn></table-wrap-foot></table-wrap></tp:treatment-sec><ref-list><ref id="B12"><mixed-citation xmlns:xlink="http://www.w3.org/1999/xlink" xlink:type="simple"><person-group><name name-style="western"><surname>Chen</surname><given-names>BL</given-names></name><name name-style="western"><surname>Nooteboom</surname><given-names>HP</given-names></name></person-group> (<year>1993</year>) <article-title>Notes on <tp:taxon-name><tp:taxon-name-part taxon-name-part-type="family">Magnoliaceae</tp:taxon-name-part></tp:taxon-name> III: The <tp:taxon-name><tp:taxon-name-part taxon-name-part-type="family">Magnoliaceae</tp:taxon-name-part></tp:taxon-name> of China.</article-title><source>Annals of Missouri Botanical Garden</source><volume>80</volume>(<issue>4</issue>): <fpage>999</fpage>–<lpage>1104</lpage>. <ext-link xlink:type="simple" ext-link-type="doi" xlink:href="10.2307/2399942">https://doi.org/10.2307/2399942</ext-link></mixed-citation></ref><ref id="B27"><mixed-citation xmlns:xlink="http://www.w3.org/1999/xlink" xlink:type="simple"><person-group><name name-style="western"><surname>Frodin</surname><given-names>DG</given-names></name><name name-style="western"><surname>Govaerts</surname><given-names>R</given-names></name></person-group> (<year>1996</year>) <source>World Checklist and Bibliography of <tp:taxon-name><tp:taxon-name-part taxon-name-part-type="family">Magnoliaceae</tp:taxon-name-part></tp:taxon-name>.</source><publisher-name>Information Services Department</publisher-name>, <publisher-loc>Royal Botanic Gardens, Kew</publisher-loc>, <size units="page">72 pp</size>.</mixed-citation></ref><ref id="B82"><mixed-citation xmlns:xlink="http://www.w3.org/1999/xlink" xlink:type="simple"><person-group><name name-style="western"><surname>Wu</surname><given-names>ZY (Ed-in-Chief)</given-names></name><name name-style="western"><surname>Chen</surname><given-names>SK (Vice Ed-in-Chief)</given-names></name></person-group> (<year>2006</year>) Flora Yunnanica. Tomus 6 (<tp:taxon-name><tp:taxon-name-part taxon-name-part-type="phylum">Spermatophyta</tp:taxon-name-part></tp:taxon-name>). Science Press, Beijing, 1–889. [In Chinese] [<tp:taxon-name><tp:taxon-name-part taxon-name-part-type="family">Magnoliaceae</tp:taxon-name-part></tp:taxon-name>: pp. 1–62] <ext-link xlink:type="simple" ext-link-type="uri" xlink:href="https://www.biodiversitylibrary.org/page/36697291">https://www.biodiversitylibrary.org/page/36697291</ext-link> [accessed 9.03.2020]</mixed-citation></ref><ref id="B72"><mixed-citation xmlns:xlink="http://www.w3.org/1999/xlink" xlink:type="simple"><person-group><name name-style="western"><surname>Sima</surname><given-names>YK</given-names></name><name name-style="western"><surname>Lu</surname><given-names>SG</given-names></name></person-group> (<year>2009</year>) <article-title><tp:taxon-name><tp:taxon-name-part taxon-name-part-type="family">Magnoliaceae</tp:taxon-name-part></tp:taxon-name>.</article-title> In: <person-group><name name-style="western"><surname>Shui</surname><given-names>YM</given-names></name><name name-style="western"><surname>Sima</surname><given-names>YK</given-names></name><name name-style="western"><surname>Wen</surname><given-names>J</given-names></name><name name-style="western"><surname>Chen</surname><given-names>WH</given-names></name></person-group> (<role>Eds</role>) <issue-title>Vouchered Flora of Southeast Yunnan, Vol.</issue-title><source>1. Yunnan Science &amp; Technology Press, Kunming</source>, <fpage>16</fpage>–<lpage>79</lpage>. <ext-link xlink:type="simple" ext-link-type="uri" xlink:href="http://www.doc88.com/p-9455111883790.html">http://www.doc88.com/p-9455111883790.html</ext-link> [accessed 9.03.2020]</mixed-citation></ref><ref id="B71"><mixed-citation xmlns:xlink="http://www.w3.org/1999/xlink" xlink:type="simple"><person-group><name name-style="western"><surname>Sima</surname><given-names>YK</given-names></name></person-group> (<year>2011</year>) <source>A Taxonomic Revision of the <tp:taxon-name><tp:taxon-name-part taxon-name-part-type="family">Magnoliaceae</tp:taxon-name-part></tp:taxon-name> from China.</source><publisher-name>PhD Thesis</publisher-name>, <publisher-loc>Yunnan University, Kunming</publisher-loc>, <size units="page">365 pp</size>. [In Chinese, English subtitle/ abstract] <ext-link xlink:type="simple" ext-link-type="uri" xlink:href="http://www.docin.com/p-1050989203.html">http://www.docin.com/p-1050989203.html</ext-link> [accessed 9.03.2020]</mixed-citation></ref><ref id="B20"><mixed-citation xmlns:xlink="http://www.w3.org/1999/xlink" xlink:type="simple"><person-group><name name-style="western"><surname>Deng</surname><given-names>LX</given-names></name><name name-style="western"><surname>Yang</surname><given-names>XY</given-names></name></person-group> (<year>2015</year>) <source>Guizhou <tp:taxon-name><tp:taxon-name-part taxon-name-part-type="family">Magnoliaceae</tp:taxon-name-part></tp:taxon-name> Plants.</source><publisher-name>Guizhou Science and Technology Publishing House</publisher-name>, <publisher-loc>Guiyang</publisher-loc>, <size units="page">360 pp</size>. [In Chinese with Latin plant names]</mixed-citation></ref><ref id="B84"><mixed-citation xmlns:xlink="http://www.w3.org/1999/xlink" xlink:type="simple"><person-group><name name-style="western"><surname>Xia</surname><given-names>NH</given-names></name><name name-style="western"><surname>Liu</surname><given-names>YH [Law YW]</given-names></name><name name-style="western"><surname>Nooteboom</surname><given-names>HP</given-names></name></person-group> (<year>2008</year>) <article-title><tp:taxon-name><tp:taxon-name-part taxon-name-part-type="family">Magnoliaceae</tp:taxon-name-part></tp:taxon-name>.</article-title> In: <person-group><name name-style="western"><surname>Wu</surname><given-names>ZY</given-names></name><name name-style="western"><surname>Raven</surname><given-names>PH</given-names></name><name name-style="western"><surname>Hong</surname><given-names>DY</given-names></name></person-group> (<role>Eds</role>) <issue-title>Flora of China, Text Vol.</issue-title><source>7 (<tp:taxon-name><tp:taxon-name-part taxon-name-part-type="family">Menispermaceae</tp:taxon-name-part></tp:taxon-name> through <tp:taxon-name><tp:taxon-name-part taxon-name-part-type="family">Capparaceae</tp:taxon-name-part></tp:taxon-name>). Science Press, Beijing and Missouri Botanical Garden Press, St. Louis</source>, <fpage>48</fpage>–<lpage>91</lpage>. <ext-link xlink:type="simple" ext-link-type="uri" xlink:href="http://flora.huh.harvard.edu/china/mss/volume07/Magnoliaceae.pdf">http://flora.huh.harvard.edu/china/mss/volume07/Magnoliaceae.pdf</ext-link> [accessed 9.03.2020]</mixed-citation></ref><ref id="B18"><mixed-citation xmlns:xlink="http://www.w3.org/1999/xlink" xlink:type="simple"><person-group><name name-style="western"><surname>Dandy</surname><given-names>JE</given-names></name></person-group> (<year>1928c</year>) <article-title>New or noteworthy Chinese <tp:taxon-name><tp:taxon-name-part taxon-name-part-type="tribe">Magnolieae</tp:taxon-name-part></tp:taxon-name>.</article-title><source>Notes from the Royal Botanic Garden, Edinburgh</source><volume>16</volume>(<issue>77</issue>): <fpage>123</fpage>–<lpage>133</lpage>.</mixed-citation></ref><ref id="B13"><mixed-citation xmlns:xlink="http://www.w3.org/1999/xlink" xlink:type="simple"><institution xlink:type="simple">CVH</institution> [Chinese Virtual Herbarium] (<year>2017</year>) <italic><tp:taxon-name><tp:taxon-name-part taxon-name-part-type="genus">Michelia</tp:taxon-name-part> <tp:taxon-name-part taxon-name-part-type="species">fallax</tp:taxon-name-part></tp:taxon-name></italic> Beijing herbarium specimen collected 1958. <ext-link xlink:type="simple" ext-link-type="uri" xlink:href="http://www.cvh.ac.cn/spm/PE/00103835">http://www.cvh.ac.cn/spm/PE/00103835</ext-link> [accessed: 9.03.2020]</mixed-citation></ref><ref id="B48"><mixed-citation xmlns:xlink="http://www.w3.org/1999/xlink" xlink:type="simple"><person-group><name name-style="western"><surname>Law</surname><given-names>YW</given-names></name><name name-style="western"><surname>Lo</surname><given-names>HS</given-names></name><name name-style="western"><surname>Wu</surname><given-names>YF</given-names></name><name name-style="western"><surname>Chang</surname><given-names>BN [Eds]</given-names></name></person-group> (<year>1996</year>) <tp:taxon-name><tp:taxon-name-part taxon-name-part-type="family">Magnoliaceae</tp:taxon-name-part></tp:taxon-name>. In: Flora Reipublicae Popularis Sinicae Tomus 30(1) <tp:taxon-name><tp:taxon-name-part taxon-name-part-type="division">Angiospermae</tp:taxon-name-part></tp:taxon-name>, <tp:taxon-name><tp:taxon-name-part taxon-name-part-type="class">Dicotyledoneae</tp:taxon-name-part></tp:taxon-name>: <tp:taxon-name><tp:taxon-name-part taxon-name-part-type="family">Menispermaceae</tp:taxon-name-part></tp:taxon-name>, <tp:taxon-name><tp:taxon-name-part taxon-name-part-type="family">Magnoliaceae</tp:taxon-name-part></tp:taxon-name>. Science Press, Beijing, 82–273. <ext-link xlink:type="simple" ext-link-type="uri" xlink:href="http://frps.iplant.cn/">http://frps.iplant.cn/</ext-link> [accessed 9.03.2020]</mixed-citation></ref><ref id="B55"><mixed-citation xmlns:xlink="http://www.w3.org/1999/xlink" xlink:type="simple"><person-group><name name-style="western"><surname>Liu</surname><given-names>YH (Law YW)</given-names></name><name name-style="western"><surname>Zeng</surname><given-names>QW</given-names></name><name name-style="western"><surname>Zhou</surname><given-names>RZ</given-names></name><name name-style="western"><surname>Xing</surname><given-names>FW [Eds]</given-names></name></person-group> (<year>2004</year>) <source>Magnolias of China.</source><publisher-name>Baitong Group</publisher-name>, <publisher-loc>Beijing Science &amp; Technology Press, Beijing</publisher-loc>, <size units="page">392 pp</size>. [In Chinese and English]</mixed-citation></ref><ref id="B86"><mixed-citation xmlns:xlink="http://www.w3.org/1999/xlink" xlink:type="simple"><person-group><name name-style="western"><surname>Yang</surname><given-names>KM</given-names></name><name name-style="western"><surname>Chen</surname><given-names>XL</given-names></name><name name-style="western"><surname>Gong</surname><given-names>X</given-names></name><name name-style="western"><surname>Wang</surname><given-names>YL [Eds]</given-names></name></person-group> (<year>2016</year>) <source>Ex Situ Cultivated Flora of China : <tp:taxon-name><tp:taxon-name-part taxon-name-part-type="family">Magnoliaceae</tp:taxon-name-part></tp:taxon-name>.</source><publisher-name>Science Press</publisher-name>, <publisher-loc>Beijing</publisher-loc>, <size units="page">403 pp</size>. [In Chinese, English subtitle]</mixed-citation></ref></ref-list></tp:taxon-treatment>
