# Supplementary material for: Twenty-six additional new combinations in the Magnolia (Magnoliaceae) of China and Vietnam
Source: PhytoKeys. 2020 Apr 30;146:1–35. doi: 10.3897/phytokeys.146.52114 (PMC7205859; doi:10.3897/phytokeys.146.52114)
Supplement: XML Treatment for Magnolia guangnanica [file phytokeys.146.52114-treatment8.xml]

<!DOCTYPE tp:taxon-treatment
  PUBLIC "-//TaxonX//DTD Taxonomic Treatment Publishing DTD v0 20100105//EN" "tax-treatment-NSO.dtd">
<tp:taxon-treatment xmlns:tp="http://www.plazi.org/taxpub"><tp:treatment-meta><kwd-group><label>Taxon classification</label><kwd><named-content xmlns:xlink="http://www.w3.org/1999/xlink" content-type="kingdom">Plantae</named-content></kwd><kwd><named-content xmlns:xlink="http://www.w3.org/1999/xlink" content-type="order">Magnoliales</named-content></kwd><kwd><named-content xmlns:xlink="http://www.w3.org/1999/xlink" content-type="family">Magnoliaceae</named-content></kwd></kwd-group><mixed-citation publication-type="journal"><person-group><name><surname>Callaghan</surname><given-names>Christopher B.</given-names></name><name><surname>Png</surname><given-names>Siak K.</given-names></name></person-group><article-title>Twenty-six additional new combinations in the <italic><tp:taxon-name><tp:taxon-name-part taxon-name-part-type="genus" reg="Magnolia">Magnolia</tp:taxon-name-part></tp:taxon-name></italic> (<tp:taxon-name><tp:taxon-name-part taxon-name-part-type="family">Magnoliaceae</tp:taxon-name-part></tp:taxon-name>) of China and Vietnam</article-title><source>PhytoKeys</source><day>30</day><month>4</month><year>2020</year><volume>146</volume><fpage>1</fpage><lpage>35</lpage><pub-id pub-id-type="doi">10.3897/phytokeys.146.52114</pub-id></mixed-citation></tp:treatment-meta><tp:nomenclature><tp:taxon-name><object-id xmlns:xlink="http://www.w3.org/1999/xlink" content-type="arpha" xlink:type="simple">0412A48E-1132-508C-BD23-9B64F81CAB78</object-id>
            <tp:taxon-name-part taxon-name-part-type="genus" reg="Magnolia">Magnolia</tp:taxon-name-part>
            <tp:taxon-name-part taxon-name-part-type="species" reg="guangnanica">guangnanica</tp:taxon-name-part>
            <object-id xmlns:xlink="http://www.w3.org/1999/xlink" content-type="ipni" xlink:type="simple">urn:lsid:ipni.org:names:77209525-1</object-id>
          </tp:taxon-name><tp:taxon-authority>(D.X. Li &amp; R.Z. Zhou ex X.M. Hu, Q.W. Zeng &amp; L. Fu) C.B. Callaghan &amp; S.K. Png</tp:taxon-authority><tp:taxon-status xmlns:xlink="http://www.w3.org/1999/xlink" xlink:type="simple">comb. nov.</tp:taxon-status></tp:nomenclature><tp:treatment-sec sec-type="Basionym" id="SECID0EO1BG"><title>Basionym.</title><p><italic><tp:taxon-name><tp:taxon-name-part taxon-name-part-type="genus" reg="Manglietia">Manglietia</tp:taxon-name-part> <tp:taxon-name-part taxon-name-part-type="species" reg="guangnanica">guangnanica</tp:taxon-name-part></tp:taxon-name></italic> D.X. Li &amp; R.Z. Zhou ex X.M. Hu, Q.W. Zeng &amp; L. Fu, Novon 23(2): 172, figs. 1, 2 (2014).</p></tp:treatment-sec><tp:treatment-sec sec-type="Chinese name" id="SECID0E61BG"><title>Chinese name.</title><p>广南木莲 meaning “Guangnan manglietia”</p></tp:treatment-sec><tp:treatment-sec sec-type="material" id="SECID0EE2BG"><title>Type.</title><p>CHINA. Yunnan Province: Guangnan County, Heizhiguo town and village, Mt. Gulu, in limestone montane evergreen broad-leaved forest, 1710 m, 17 October 1993, <italic>Zhou Ren-zhang &amp; Zeng Qing-wen 93049</italic> (holotype and isotype: <named-content xmlns:xlink="http://www.w3.org/1999/xlink" content-type="dwc:institutional_code" xlink:type="simple">IBSC</named-content> n.v.). Same locality, 12 May 1992, <italic>D.X. Li &amp; Z.Q. Ouyang 920512</italic> (paratype: <named-content xmlns:xlink="http://www.w3.org/1999/xlink" content-type="dwc:institutional_code" xlink:type="simple">MO</named-content> n.v.). Same locality 16 April 2003, <italic>R.Z. Zhou 03046</italic> (paratype: <named-content xmlns:xlink="http://www.w3.org/1999/xlink" content-type="dwc:institutional_code" xlink:type="simple">IBSC</named-content> n.v.). Yunnan Province: Guangnan County, Mount Houshan, near Zhujie village of Zhujie town, 1600 m, 4 October 1993, <italic>R.Z. Zhou 9304</italic> (paratype: <named-content xmlns:xlink="http://www.w3.org/1999/xlink" content-type="dwc:institutional_code" xlink:type="simple">IBSC</named-content>!). Yunnan Province: Kunming Botanical Garden, cultivated, 1 May 2010, <italic>X.M. Hu &amp; Q.W. Zeng 00166</italic> (paratype: <named-content xmlns:xlink="http://www.w3.org/1999/xlink" content-type="dwc:institutional_code" xlink:type="simple">IBSC</named-content> n.v.).</p></tp:treatment-sec><tp:treatment-sec sec-type="notes" id="SECID0E33BG"><title>Note.</title><p>The holotype and isotype specimens of <italic><tp:taxon-name><tp:taxon-name-part taxon-name-part-type="genus" reg="Manglietia">Manglietia</tp:taxon-name-part> <tp:taxon-name-part taxon-name-part-type="species" reg="guangnanica">guangnanica</tp:taxon-name-part></tp:taxon-name></italic> could not be found by herbarium staff at <named-content xmlns:xlink="http://www.w3.org/1999/xlink" content-type="dwc:institutional_code" xlink:type="simple">IBSC</named-content>, nor could the paratype specimen at <named-content xmlns:xlink="http://www.w3.org/1999/xlink" content-type="dwc:institutional_code" xlink:type="simple">MO</named-content> be located (Jim Solomon, pers. comm., July 2019). However, the paratype that was received from <named-content xmlns:xlink="http://www.w3.org/1999/xlink" content-type="dwc:institutional_code" xlink:type="simple">IBSC</named-content>, <italic>R.Z. Zhou</italic> (<italic>Zhou Ren-zhang</italic>) <italic>9304</italic> collected at 1600 m, inexplicably has the locality and collection date as for the holotype / isotype above and not Mount Houshan on the 4 October 1993 as is noted in the 2014 paper for this paratype.</p></tp:treatment-sec></tp:taxon-treatment>
