# Supplementary material for: Twenty-six additional new combinations in the Magnolia (Magnoliaceae) of China and Vietnam
Source: PhytoKeys. 2020 Apr 30;146:1–35. doi: 10.3897/phytokeys.146.52114 (PMC7205859; doi:10.3897/phytokeys.146.52114)
Supplement: XML Treatment for Magnolia hunanensis [file phytokeys.146.52114-treatment9.xml]

<!DOCTYPE tp:taxon-treatment
  PUBLIC "-//TaxonX//DTD Taxonomic Treatment Publishing DTD v0 20100105//EN" "tax-treatment-NSO.dtd">
<tp:taxon-treatment xmlns:tp="http://www.plazi.org/taxpub"><tp:treatment-meta><kwd-group><label>Taxon classification</label><kwd><named-content xmlns:xlink="http://www.w3.org/1999/xlink" content-type="kingdom">Plantae</named-content></kwd><kwd><named-content xmlns:xlink="http://www.w3.org/1999/xlink" content-type="order">Magnoliales</named-content></kwd><kwd><named-content xmlns:xlink="http://www.w3.org/1999/xlink" content-type="family">Magnoliaceae</named-content></kwd></kwd-group><mixed-citation publication-type="journal"><person-group><name><surname>Callaghan</surname><given-names>Christopher B.</given-names></name><name><surname>Png</surname><given-names>Siak K.</given-names></name></person-group><article-title>Twenty-six additional new combinations in the <italic><tp:taxon-name><tp:taxon-name-part taxon-name-part-type="genus" reg="Magnolia">Magnolia</tp:taxon-name-part></tp:taxon-name></italic> (<tp:taxon-name><tp:taxon-name-part taxon-name-part-type="family">Magnoliaceae</tp:taxon-name-part></tp:taxon-name>) of China and Vietnam</article-title><source>PhytoKeys</source><day>30</day><month>4</month><year>2020</year><volume>146</volume><fpage>1</fpage><lpage>35</lpage><pub-id pub-id-type="doi">10.3897/phytokeys.146.52114</pub-id></mixed-citation></tp:treatment-meta><tp:nomenclature><tp:taxon-name><object-id xmlns:xlink="http://www.w3.org/1999/xlink" content-type="arpha" xlink:type="simple">25A0FEB1-20D1-5504-B86E-7D87987D846E</object-id>
            <tp:taxon-name-part taxon-name-part-type="genus" reg="Magnolia">Magnolia</tp:taxon-name-part>
            <tp:taxon-name-part taxon-name-part-type="species" reg="hunanensis">hunanensis</tp:taxon-name-part>
            <object-id xmlns:xlink="http://www.w3.org/1999/xlink" content-type="ipni" xlink:type="simple">urn:lsid:ipni.org:names:77209526-1</object-id>
          </tp:taxon-name><tp:taxon-authority>(C.L. Peng &amp; L.H. Yan) C.B. Callaghan &amp; S.K. Png</tp:taxon-authority><tp:taxon-status xmlns:xlink="http://www.w3.org/1999/xlink" xlink:type="simple">comb. nov.</tp:taxon-status></tp:nomenclature><tp:treatment-sec sec-type="Basionym" id="SECID0ET6BG"><title>Basionym.</title><p><italic><tp:taxon-name><tp:taxon-name-part taxon-name-part-type="genus" reg="Michelia">Michelia</tp:taxon-name-part> <tp:taxon-name-part taxon-name-part-type="species" reg="hunanensis">hunanensis</tp:taxon-name-part></tp:taxon-name></italic> C.L. Peng &amp; L.H. Yan. In: C.L. Peng et al., J. Hunan Forest. Tech. Coll. 1995(1): 15 (1995).</p></tp:treatment-sec><tp:treatment-sec sec-type="Chinese name" id="SECID0EFAAI"><title>Chinese name.</title><p>湖南含笑 meaning “Hunan michelia”</p></tp:treatment-sec><tp:treatment-sec sec-type="material" id="SECID0EKAAI"><title>Type.</title><p>CHINA. Hunan Province: Xinning County, without elevation or collection date, <italic>L.H. Yan &amp; C.L. Peng 93018</italic> (holotype: <named-content xmlns:xlink="http://www.w3.org/1999/xlink" content-type="dwc:institutional_code" xlink:type="simple">HFBG</named-content> n.v.; isotype: <abbrev xmlns:xlink="http://www.w3.org/1999/xlink" content-type="institution" xlink:title="Herbarium, Hunan Forestry Technical College, Hengyang, Hunan, China" id="ABBRID0E1AAI" xlink:type="simple">HFTC</abbrev> n.v.).</p><p><tp:taxon-name><tp:taxon-name-part taxon-name-part-type="genus" reg="Magnolia">Magnolia</tp:taxon-name-part> <tp:taxon-name-part taxon-name-part-type="species" reg="maudiae">maudiae</tp:taxon-name-part> <tp:taxon-name-part taxon-name-part-type="basionym-authority">(Dunn)</tp:taxon-name-part> <tp:taxon-name-part taxon-name-part-type="authority">Figlar</tp:taxon-name-part> <tp:taxon-name-part taxon-name-part-type="infraspecific-rank">var.</tp:taxon-name-part> <tp:taxon-name-part taxon-name-part-type="variety" reg="hunanensis">hunanensis</tp:taxon-name-part></tp:taxon-name> (C.L. Peng &amp; L.H. Yan) <xref ref-type="bibr" rid="B70">Sima (2001</xref>: 33).</p><p><italic><tp:taxon-name><tp:taxon-name-part taxon-name-part-type="genus" reg="Michelia">Michelia</tp:taxon-name-part> <tp:taxon-name-part taxon-name-part-type="species" reg="cavaleriei">cavaleriei</tp:taxon-name-part></tp:taxon-name></italic> Finet &amp; Gagnep. In: Xia &amp; Deng (2002: 132) and <xref ref-type="bibr" rid="B71">Sima (2011</xref>: 214), both p.p. quoad syn. <italic><tp:taxon-name><tp:taxon-name-part taxon-name-part-type="genus" reg="Michelia">Michelia</tp:taxon-name-part> <tp:taxon-name-part taxon-name-part-type="species" reg="hunanensis">hunanensis</tp:taxon-name-part></tp:taxon-name></italic> C.L. Peng &amp; L.H. Yan—Sima &amp; Lu (2009: 50), p.p. quoad syns. <italic><tp:taxon-name><tp:taxon-name-part taxon-name-part-type="genus" reg="Michelia">Michelia</tp:taxon-name-part> <tp:taxon-name-part taxon-name-part-type="species" reg="hunanensis">hunanensis</tp:taxon-name-part></tp:taxon-name></italic> C.L. Peng &amp; L.H. Yan and <tp:taxon-name><tp:taxon-name-part taxon-name-part-type="genus" reg="Magnolia">Magnolia</tp:taxon-name-part> <tp:taxon-name-part taxon-name-part-type="species" reg="maudiae">maudiae</tp:taxon-name-part> <tp:taxon-name-part taxon-name-part-type="basionym-authority">(Dunn)</tp:taxon-name-part> <tp:taxon-name-part taxon-name-part-type="authority">Figlar</tp:taxon-name-part> <tp:taxon-name-part taxon-name-part-type="infraspecific-rank">var.</tp:taxon-name-part> <tp:taxon-name-part taxon-name-part-type="variety" reg="hunanensis">hunanensis</tp:taxon-name-part></tp:taxon-name> (C.L. Peng &amp; L.H. Yan) Sima.</p><p><tp:taxon-name><tp:taxon-name-part taxon-name-part-type="genus" reg="Michelia">Michelia</tp:taxon-name-part> <tp:taxon-name-part taxon-name-part-type="species" reg="cavaleriei">cavaleriei</tp:taxon-name-part> <tp:taxon-name-part taxon-name-part-type="authority">Finet &amp; Gagnep.</tp:taxon-name-part> <tp:taxon-name-part taxon-name-part-type="infraspecific-rank">var.</tp:taxon-name-part> <tp:taxon-name-part taxon-name-part-type="variety" reg="cavaleriei">cavaleriei</tp:taxon-name-part></tp:taxon-name>. In: <xref ref-type="bibr" rid="B84">Xia et al. (2008</xref>: 84), p.p. quoad syn. <italic><tp:taxon-name><tp:taxon-name-part taxon-name-part-type="genus" reg="Michelia">Michelia</tp:taxon-name-part> <tp:taxon-name-part taxon-name-part-type="species" reg="hunanensis">hunanensis</tp:taxon-name-part></tp:taxon-name></italic> C.L. Peng &amp; L.H. Yan.</p></tp:treatment-sec><tp:treatment-sec sec-type="Note 1" id="SECID0E6EAI"><title>Note 1.</title><p>The holotype specimen was irretrievably damaged during repeated relocations of the <named-content xmlns:xlink="http://www.w3.org/1999/xlink" content-type="dwc:institutional_code" xlink:type="simple">HFBG</named-content> herbarium (Yan Lihong, pers. comm.). Photographs were sent in its place.</p><p><bold>Note 2.</bold> The numerous known differentiating features compiled in Table <xref ref-type="table" rid="T3">3</xref> below confirm <italic><tp:taxon-name><tp:taxon-name-part taxon-name-part-type="genus" reg="Michelia">Michelia</tp:taxon-name-part> <tp:taxon-name-part taxon-name-part-type="species" reg="hunanensis">hunanensis</tp:taxon-name-part></tp:taxon-name></italic> as an independent species and not a variety of <italic><tp:taxon-name><tp:taxon-name-part taxon-name-part-type="genus" reg="Magnolia">Magnolia</tp:taxon-name-part> <tp:taxon-name-part taxon-name-part-type="species" reg="maudiae">maudiae</tp:taxon-name-part></tp:taxon-name></italic>, nor a synonym of <tp:taxon-name><tp:taxon-name-part taxon-name-part-type="genus" reg="Michelia">Michelia</tp:taxon-name-part> <tp:taxon-name-part taxon-name-part-type="species" reg="cavaleriei">cavaleriei</tp:taxon-name-part> <tp:taxon-name-part taxon-name-part-type="infraspecific-rank">var.</tp:taxon-name-part> <tp:taxon-name-part taxon-name-part-type="variety" reg="cavaleriei">cavaleriei</tp:taxon-name-part></tp:taxon-name> as noted above.</p><table-wrap id="T3" position="float" orientation="portrait"><label>Table 3.</label><caption><p>Differentiating features of <italic><tp:taxon-name><tp:taxon-name-part taxon-name-part-type="genus" reg="Michelia">Michelia</tp:taxon-name-part> <tp:taxon-name-part taxon-name-part-type="species" reg="hunanensis">hunanensis</tp:taxon-name-part></tp:taxon-name></italic>, <italic><tp:taxon-name><tp:taxon-name-part taxon-name-part-type="genus" reg="Magnolia">M.</tp:taxon-name-part> <tp:taxon-name-part taxon-name-part-type="species" reg="maudiae">maudiae</tp:taxon-name-part></tp:taxon-name></italic> and <italic><tp:taxon-name><tp:taxon-name-part taxon-name-part-type="genus" reg="Michelia">M.</tp:taxon-name-part> <tp:taxon-name-part taxon-name-part-type="species" reg="cavaleriei">cavaleriei</tp:taxon-name-part></tp:taxon-name></italic>.</p></caption><table id="TID0ER4DI" rules="all"><tbody><tr><td rowspan="1" colspan="1">
                    <bold>Plant feature</bold>
                  </td><td rowspan="1" colspan="1">
                    <bold><italic><tp:taxon-name><tp:taxon-name-part taxon-name-part-type="genus" reg="Michelia">Michelia</tp:taxon-name-part> <tp:taxon-name-part taxon-name-part-type="species" reg="hunanensis">hunanensis</tp:taxon-name-part></tp:taxon-name></italic> C.L. Peng &amp; L.H. Yan</bold>
                  </td><td rowspan="1" colspan="1">
                    <bold><italic><tp:taxon-name><tp:taxon-name-part taxon-name-part-type="genus" reg="Michelia">Michelia</tp:taxon-name-part> <tp:taxon-name-part taxon-name-part-type="species" reg="maudiae">maudiae</tp:taxon-name-part></tp:taxon-name></italic> Dunn</bold>
                  </td><td rowspan="1" colspan="1">
                    <bold><italic><tp:taxon-name><tp:taxon-name-part taxon-name-part-type="genus" reg="Michelia">Michelia</tp:taxon-name-part> <tp:taxon-name-part taxon-name-part-type="species" reg="cavaleriei">cavaleriei</tp:taxon-name-part></tp:taxon-name></italic> Finet &amp; Gagnep.</bold>
                  </td></tr><tr><td rowspan="1" colspan="1">maximum height</td><td rowspan="1" colspan="1">20 m</td><td rowspan="1" colspan="1">31 m<sup>§</sup></td><td rowspan="1" colspan="1">10 m<sup>¶¶</sup></td></tr><tr><td rowspan="1" colspan="1">indumentum of buds</td><td rowspan="1" colspan="1">greyish-pilose</td><td rowspan="1" colspan="1">glabrous (covered with white powder<sup>††</sup>)</td><td rowspan="1" colspan="1">silver-grey or rufous appressed pilose<sup>¶¶</sup></td></tr><tr><td rowspan="1" colspan="1">leaf shape</td><td rowspan="1" colspan="1">oblong or broadly oblong</td><td rowspan="1" colspan="1">oblong-elliptic or occasionally ovate-elliptic<sup>††</sup></td><td rowspan="1" colspan="1">narrowly oblanceolate-oblong or narrowly oblong<sup>¶¶</sup></td></tr><tr><td rowspan="1" colspan="1">leaf dimensions</td><td rowspan="1" colspan="1">13–33 × 6–9 cm</td><td rowspan="1" colspan="1">7–18 × 3.5–8.5 cm<sup>††</sup></td><td rowspan="1" colspan="1">10–20 × 3.5–6.5 cm<sup>¶¶</sup></td></tr><tr><td rowspan="1" colspan="1">leaf apex</td><td rowspan="1" colspan="1">cuspidate</td><td rowspan="1" colspan="1">obtuse acuminate (occasionally long-acuminate<sup>†</sup>)</td><td rowspan="1" colspan="1">acuminate or short-acute<sup>¶¶</sup></td></tr><tr><td rowspan="1" colspan="1">leaf base</td><td rowspan="1" colspan="1">rounded or obtuse</td><td rowspan="1" colspan="1">acute or cuneate</td><td rowspan="1" colspan="1">cuneate or broadly cuneate<sup>¶¶</sup></td></tr><tr><td rowspan="1" colspan="1">undersides of leaves</td><td rowspan="1" colspan="1">greyish pubescent</td><td rowspan="1" colspan="1">glabrous, as is the entire plant<sup>††</sup>, except for the silky grey pubescent stamens<sup>#</sup></td><td rowspan="1" colspan="1">glaucous and silver-grey or rufous appressed pilose when young<sup>¶¶</sup>)</td></tr><tr><td rowspan="1" colspan="1">lateral leaf veins</td><td rowspan="1" colspan="1">8–14 pairs</td><td rowspan="1" colspan="1">8–12 pairs</td><td rowspan="1" colspan="1">11–15 pairs<sup>§§</sup></td></tr><tr><td rowspan="1" colspan="1">petiole length and indumentum</td><td rowspan="1" colspan="1">2–3.5 cm, pilose</td><td rowspan="1" colspan="1">2.5–3 cm, glabrous (1–3 cm<sup>‡‡</sup>)</td><td rowspan="1" colspan="1">2 cm, puberulus (0.7–1.5 cm)<sup>##</sup>, silver-grey or rufous appressed pilose<sup>¶¶</sup></td></tr><tr><td rowspan="1" colspan="1">tepal number</td><td rowspan="1" colspan="1">9</td><td rowspan="1" colspan="1">9–11<sup>‡‡</sup></td><td rowspan="1" colspan="1">10–12<sup>##</sup></td></tr><tr><td rowspan="1" colspan="1">tepal shape and size (outer 3)</td><td rowspan="1" colspan="1">obovate, 6–7 cm long<break/> (width not specified)</td><td rowspan="1" colspan="1">obovate,<break/> 5–7 × 3.5–4 cm<sup>††</sup></td><td rowspan="1" colspan="1">obovate-elliptic (2.5–4 cm long<sup>¶¶</sup>)</td></tr><tr><td rowspan="1" colspan="1">tepal shape and size (inner 3)</td><td rowspan="1" colspan="1">obovate-lanceolate, 4–4.8 × 1.2–1.4 cm</td><td rowspan="1" colspan="1">obovate, elliptic to broadly spathulate, 4.5–5 × 1.8–2.5 cm<sup>†</sup></td><td rowspan="1" colspan="1">obovate-elliptic, 2.5 × 1.5 cm</td></tr><tr><td rowspan="1" colspan="1">length of stamens</td><td rowspan="1" colspan="1">ca. 1cm</td><td rowspan="1" colspan="1">1.5–2.2 cm<sup>¶</sup></td><td rowspan="1" colspan="1">1.2–1.4 cm<sup>§§</sup></td></tr><tr><td rowspan="1" colspan="1">gynoecium length, shape and indumentum</td><td rowspan="1" colspan="1">1 cm, cylindric, pubescent</td><td rowspan="1" colspan="1">1.5–1.8 cm (1.0–1.3 cm, subcylindric<sup>†</sup>), glabrous</td><td rowspan="1" colspan="1">1 cm, narrowly ovate, with a few hairs only near the carpel apex</td></tr><tr><td rowspan="1" colspan="1">gynophore length</td><td rowspan="1" colspan="1">5–8 mm</td><td rowspan="1" colspan="1">ca. 10 mm</td><td rowspan="1" colspan="1">ca. 4 mm<sup>§§</sup></td></tr><tr><td rowspan="1" colspan="1">fruit aggregate length</td><td rowspan="1" colspan="1">8–17 cm</td><td rowspan="1" colspan="1">10–12(–14) cm<sup>†</sup></td><td rowspan="1" colspan="1">5–10 cm<sup>¶¶</sup></td></tr><tr><td rowspan="1" colspan="1">flowering period</td><td rowspan="1" colspan="1">March–April</td><td rowspan="1" colspan="1">January–March<sup>††</sup></td><td rowspan="1" colspan="1">March<sup>§§, ¶¶</sup></td></tr><tr><td rowspan="1" colspan="1">fruiting period</td><td rowspan="1" colspan="1">August–September</td><td rowspan="1" colspan="1">October–November<sup>††</sup></td><td rowspan="1" colspan="1">September–October<sup>§§,¶¶</sup></td></tr></tbody></table><table-wrap-foot><fn><p>The distinguishing features of <italic><tp:taxon-name><tp:taxon-name-part taxon-name-part-type="genus" reg="Michelia">Michelia</tp:taxon-name-part> <tp:taxon-name-part taxon-name-part-type="species" reg="hunanensis">hunanensis</tp:taxon-name-part></tp:taxon-name></italic> are cited from <xref ref-type="bibr" rid="B64">Peng et al. (1995)</xref>. Those of <italic><tp:taxon-name><tp:taxon-name-part taxon-name-part-type="genus" reg="Magnolia">M.</tp:taxon-name-part> <tp:taxon-name-part taxon-name-part-type="species" reg="maudiae">maudiae</tp:taxon-name-part></tp:taxon-name></italic> are cited from <xref ref-type="bibr" rid="B21">Dunn (1908)</xref>, supplemented by <xref ref-type="bibr" rid="B12">Chen and Nooteboom (1993</xref>:1072)<sup>†</sup>, <xref ref-type="bibr" rid="B20">Deng and Yang (2015</xref>: 157)<sup>§</sup>, <xref ref-type="bibr" rid="B48">Law et al. (1996</xref>: 179)<sup>¶</sup>, <xref ref-type="bibr" rid="B50">Lee (1935</xref>: 487)<sup>#</sup>, <xref ref-type="bibr" rid="B55">Liu et al. (2004</xref>: 290)<sup>††</sup> and <xref ref-type="bibr" rid="B86">Yang et al. (2016</xref>: 295)<sup>‡‡</sup>, with those of <italic><tp:taxon-name><tp:taxon-name-part taxon-name-part-type="genus" reg="Michelia">M.</tp:taxon-name-part> <tp:taxon-name-part taxon-name-part-type="species" reg="cavaleriei">cavaleriei</tp:taxon-name-part></tp:taxon-name></italic> from <xref ref-type="bibr" rid="B26">Finet and Gagnepain (1906)</xref>, supplemented by <xref ref-type="bibr" rid="B48">Law et al. (1996</xref>: 184)<sup>§§</sup>, <xref ref-type="bibr" rid="B55">Liu et al. (2004</xref>: 229)<sup>¶¶</sup> and <xref ref-type="bibr" rid="B86">Yang et al. (2016</xref>: 239)<sup>##</sup>.</p></fn></table-wrap-foot></table-wrap></tp:treatment-sec><ref-list><ref id="B70"><mixed-citation xmlns:xlink="http://www.w3.org/1999/xlink" xlink:type="simple"><person-group><name name-style="western"><surname>Sima</surname><given-names>YK</given-names></name></person-group> (<year>2001</year>) Some notes on <tp:taxon-name><tp:taxon-name-part taxon-name-part-type="genus">Magnolia</tp:taxon-name-part> <tp:taxon-name-part taxon-name-part-type="infraspecific-rank">subgenus</tp:taxon-name-part> <tp:taxon-name-part taxon-name-part-type="subgenus">Michelia</tp:taxon-name-part></tp:taxon-name> from China. Yunnan Forestry Science and Technology 2001(2): 29–35, 40. [In Chinese, English endtitle/ abstract] <ext-link xlink:type="simple" ext-link-type="uri" xlink:href="http://www.doc88.com/p-4833472412295.html">http://www.doc88.com/p-4833472412295.html</ext-link></mixed-citation></ref><ref id="B71"><mixed-citation xmlns:xlink="http://www.w3.org/1999/xlink" xlink:type="simple"><person-group><name name-style="western"><surname>Sima</surname><given-names>YK</given-names></name></person-group> (<year>2011</year>) <source>A Taxonomic Revision of the <tp:taxon-name><tp:taxon-name-part taxon-name-part-type="family">Magnoliaceae</tp:taxon-name-part></tp:taxon-name> from China.</source><publisher-name>PhD Thesis</publisher-name>, <publisher-loc>Yunnan University, Kunming</publisher-loc>, <size units="page">365 pp</size>. [In Chinese, English subtitle/ abstract] <ext-link xlink:type="simple" ext-link-type="uri" xlink:href="http://www.docin.com/p-1050989203.html">http://www.docin.com/p-1050989203.html</ext-link> [accessed 9.03.2020]</mixed-citation></ref><ref id="B84"><mixed-citation xmlns:xlink="http://www.w3.org/1999/xlink" xlink:type="simple"><person-group><name name-style="western"><surname>Xia</surname><given-names>NH</given-names></name><name name-style="western"><surname>Liu</surname><given-names>YH [Law YW]</given-names></name><name name-style="western"><surname>Nooteboom</surname><given-names>HP</given-names></name></person-group> (<year>2008</year>) <article-title><tp:taxon-name><tp:taxon-name-part taxon-name-part-type="family">Magnoliaceae</tp:taxon-name-part></tp:taxon-name>.</article-title> In: <person-group><name name-style="western"><surname>Wu</surname><given-names>ZY</given-names></name><name name-style="western"><surname>Raven</surname><given-names>PH</given-names></name><name name-style="western"><surname>Hong</surname><given-names>DY</given-names></name></person-group> (<role>Eds</role>) <issue-title>Flora of China, Text Vol.</issue-title><source>7 (<tp:taxon-name><tp:taxon-name-part taxon-name-part-type="family">Menispermaceae</tp:taxon-name-part></tp:taxon-name> through <tp:taxon-name><tp:taxon-name-part taxon-name-part-type="family">Capparaceae</tp:taxon-name-part></tp:taxon-name>). Science Press, Beijing and Missouri Botanical Garden Press, St. Louis</source>, <fpage>48</fpage>–<lpage>91</lpage>. <ext-link xlink:type="simple" ext-link-type="uri" xlink:href="http://flora.huh.harvard.edu/china/mss/volume07/Magnoliaceae.pdf">http://flora.huh.harvard.edu/china/mss/volume07/Magnoliaceae.pdf</ext-link> [accessed 9.03.2020]</mixed-citation></ref><ref id="B64"><mixed-citation xmlns:xlink="http://www.w3.org/1999/xlink" xlink:type="simple"><person-group><name name-style="western"><surname>Peng</surname><given-names>CL</given-names></name><name name-style="western"><surname>Yan</surname><given-names>LH</given-names></name><name name-style="western"><surname>Liao</surname><given-names>FL</given-names></name></person-group> (<year>1995</year>) <article-title>New taxa of <tp:taxon-name><tp:taxon-name-part taxon-name-part-type="family">Magnoliaceae</tp:taxon-name-part></tp:taxon-name> from Hunan Province.</article-title><source>Journal of Hunan Forestry Technical College</source><volume>1995</volume>(<issue>1</issue>): <fpage>14</fpage>–<lpage>17</lpage>. [In Chinese with Latin descriptions, English endtitle/ abstract] <ext-link xlink:type="simple" ext-link-type="uri" xlink:href="http://www.docin.com/p-734164235.html">http://www.docin.com/p-734164235.html</ext-link> [accessed 9.03.2020]</mixed-citation></ref><ref id="B21"><mixed-citation xmlns:xlink="http://www.w3.org/1999/xlink" xlink:type="simple"><person-group><name name-style="western"><surname>Dunn</surname><given-names>ST</given-names></name></person-group> (<year>1908</year>) <article-title>A botanical expedition to central Fokien.</article-title><source>Journal of the Linnean Society of London (Botany)</source><volume>38</volume>(<issue>267</issue>): <fpage>350</fpage>–<lpage>373</lpage>. [<italic><tp:taxon-name><tp:taxon-name-part taxon-name-part-type="genus">Michelia</tp:taxon-name-part> <tp:taxon-name-part taxon-name-part-type="species">maudiae</tp:taxon-name-part></tp:taxon-name></italic>, p.353] <ext-link xlink:type="simple" ext-link-type="uri" xlink:href="http://www.biodiversitylibrary.org/page/174316">http://www.biodiversitylibrary.org/page/174316</ext-link> [accessed: 9.03.2020]</mixed-citation></ref><ref id="B12"><mixed-citation xmlns:xlink="http://www.w3.org/1999/xlink" xlink:type="simple"><person-group><name name-style="western"><surname>Chen</surname><given-names>BL</given-names></name><name name-style="western"><surname>Nooteboom</surname><given-names>HP</given-names></name></person-group> (<year>1993</year>) <article-title>Notes on <tp:taxon-name><tp:taxon-name-part taxon-name-part-type="family">Magnoliaceae</tp:taxon-name-part></tp:taxon-name> III: The <tp:taxon-name><tp:taxon-name-part taxon-name-part-type="family">Magnoliaceae</tp:taxon-name-part></tp:taxon-name> of China.</article-title><source>Annals of Missouri Botanical Garden</source><volume>80</volume>(<issue>4</issue>): <fpage>999</fpage>–<lpage>1104</lpage>. <ext-link xlink:type="simple" ext-link-type="doi" xlink:href="10.2307/2399942">https://doi.org/10.2307/2399942</ext-link></mixed-citation></ref><ref id="B20"><mixed-citation xmlns:xlink="http://www.w3.org/1999/xlink" xlink:type="simple"><person-group><name name-style="western"><surname>Deng</surname><given-names>LX</given-names></name><name name-style="western"><surname>Yang</surname><given-names>XY</given-names></name></person-group> (<year>2015</year>) <source>Guizhou <tp:taxon-name><tp:taxon-name-part taxon-name-part-type="family">Magnoliaceae</tp:taxon-name-part></tp:taxon-name> Plants.</source><publisher-name>Guizhou Science and Technology Publishing House</publisher-name>, <publisher-loc>Guiyang</publisher-loc>, <size units="page">360 pp</size>. [In Chinese with Latin plant names]</mixed-citation></ref><ref id="B48"><mixed-citation xmlns:xlink="http://www.w3.org/1999/xlink" xlink:type="simple"><person-group><name name-style="western"><surname>Law</surname><given-names>YW</given-names></name><name name-style="western"><surname>Lo</surname><given-names>HS</given-names></name><name name-style="western"><surname>Wu</surname><given-names>YF</given-names></name><name name-style="western"><surname>Chang</surname><given-names>BN [Eds]</given-names></name></person-group> (<year>1996</year>) <tp:taxon-name><tp:taxon-name-part taxon-name-part-type="family">Magnoliaceae</tp:taxon-name-part></tp:taxon-name>. In: Flora Reipublicae Popularis Sinicae Tomus 30(1) <tp:taxon-name><tp:taxon-name-part taxon-name-part-type="division">Angiospermae</tp:taxon-name-part></tp:taxon-name>, <tp:taxon-name><tp:taxon-name-part taxon-name-part-type="class">Dicotyledoneae</tp:taxon-name-part></tp:taxon-name>: <tp:taxon-name><tp:taxon-name-part taxon-name-part-type="family">Menispermaceae</tp:taxon-name-part></tp:taxon-name>, <tp:taxon-name><tp:taxon-name-part taxon-name-part-type="family">Magnoliaceae</tp:taxon-name-part></tp:taxon-name>. Science Press, Beijing, 82–273. <ext-link xlink:type="simple" ext-link-type="uri" xlink:href="http://frps.iplant.cn/">http://frps.iplant.cn/</ext-link> [accessed 9.03.2020]</mixed-citation></ref><ref id="B50"><mixed-citation xmlns:xlink="http://www.w3.org/1999/xlink" xlink:type="simple"><person-group><name name-style="western"><surname>Lee</surname><given-names>SC</given-names></name></person-group> (<year>1935</year>) <source>Forest Botany of China.</source><publisher-name>Commercial Press Ltd.</publisher-name>, <publisher-loc>Shanghai</publisher-loc>, <size units="page">991 pp</size>. [with 272 figs]</mixed-citation></ref><ref id="B55"><mixed-citation xmlns:xlink="http://www.w3.org/1999/xlink" xlink:type="simple"><person-group><name name-style="western"><surname>Liu</surname><given-names>YH (Law YW)</given-names></name><name name-style="western"><surname>Zeng</surname><given-names>QW</given-names></name><name name-style="western"><surname>Zhou</surname><given-names>RZ</given-names></name><name name-style="western"><surname>Xing</surname><given-names>FW [Eds]</given-names></name></person-group> (<year>2004</year>) <source>Magnolias of China.</source><publisher-name>Baitong Group</publisher-name>, <publisher-loc>Beijing Science &amp; Technology Press, Beijing</publisher-loc>, <size units="page">392 pp</size>. [In Chinese and English]</mixed-citation></ref><ref id="B86"><mixed-citation xmlns:xlink="http://www.w3.org/1999/xlink" xlink:type="simple"><person-group><name name-style="western"><surname>Yang</surname><given-names>KM</given-names></name><name name-style="western"><surname>Chen</surname><given-names>XL</given-names></name><name name-style="western"><surname>Gong</surname><given-names>X</given-names></name><name name-style="western"><surname>Wang</surname><given-names>YL [Eds]</given-names></name></person-group> (<year>2016</year>) <source>Ex Situ Cultivated Flora of China : <tp:taxon-name><tp:taxon-name-part taxon-name-part-type="family">Magnoliaceae</tp:taxon-name-part></tp:taxon-name>.</source><publisher-name>Science Press</publisher-name>, <publisher-loc>Beijing</publisher-loc>, <size units="page">403 pp</size>. [In Chinese, English subtitle]</mixed-citation></ref><ref id="B26"><mixed-citation xmlns:xlink="http://www.w3.org/1999/xlink" xlink:type="simple"><person-group><name name-style="western"><surname>Finet</surname><given-names>AE</given-names></name><name name-style="western"><surname>Gagnepain</surname><given-names>F</given-names></name></person-group> (<year>1906</year>) <article-title>Espèces nouvelles de l’Asie orientale.</article-title><source>Bulletin de la Société Botanique de France</source><volume>53</volume>: <fpage>573</fpage>–<lpage>576</lpage>. [In Latin and French] [<italic><tp:taxon-name><tp:taxon-name-part taxon-name-part-type="genus">Michelia</tp:taxon-name-part> <tp:taxon-name-part taxon-name-part-type="species">cavaleriei</tp:taxon-name-part></tp:taxon-name></italic>, p. 573] <ext-link xlink:type="simple" ext-link-type="uri" xlink:href="https://biodiversitylibrary.org/page/332992">https://biodiversitylibrary.org/page/332992</ext-link> [accessed: 9.03.2020]</mixed-citation></ref></ref-list></tp:taxon-treatment>
