# Supplementary material for: Twenty-six additional new combinations in the Magnolia (Magnoliaceae) of China and Vietnam
Source: PhytoKeys. 2020 Apr 30;146:1–35. doi: 10.3897/phytokeys.146.52114 (PMC7205859; doi:10.3897/phytokeys.146.52114)
Supplement: XML Treatment for Magnolia maudiae [file phytokeys.146.52114-treatment12.xml]

<!DOCTYPE tp:taxon-treatment
  PUBLIC "-//TaxonX//DTD Taxonomic Treatment Publishing DTD v0 20100105//EN" "tax-treatment-NSO.dtd">
<tp:taxon-treatment xmlns:tp="http://www.plazi.org/taxpub"><tp:treatment-meta><kwd-group><label>Taxon classification</label><kwd><named-content xmlns:xlink="http://www.w3.org/1999/xlink" content-type="kingdom">Plantae</named-content></kwd><kwd><named-content xmlns:xlink="http://www.w3.org/1999/xlink" content-type="order">Magnoliales</named-content></kwd><kwd><named-content xmlns:xlink="http://www.w3.org/1999/xlink" content-type="family">Magnoliaceae</named-content></kwd></kwd-group><mixed-citation publication-type="journal"><person-group><name><surname>Callaghan</surname><given-names>Christopher B.</given-names></name><name><surname>Png</surname><given-names>Siak K.</given-names></name></person-group><article-title>Twenty-six additional new combinations in the <italic><tp:taxon-name><tp:taxon-name-part taxon-name-part-type="genus" reg="Magnolia">Magnolia</tp:taxon-name-part></tp:taxon-name></italic> (<tp:taxon-name><tp:taxon-name-part taxon-name-part-type="family">Magnoliaceae</tp:taxon-name-part></tp:taxon-name>) of China and Vietnam</article-title><source>PhytoKeys</source><day>30</day><month>4</month><year>2020</year><volume>146</volume><fpage>1</fpage><lpage>35</lpage><pub-id pub-id-type="doi">10.3897/phytokeys.146.52114</pub-id></mixed-citation></tp:treatment-meta><tp:nomenclature><tp:taxon-name><object-id xmlns:xlink="http://www.w3.org/1999/xlink" content-type="arpha" xlink:type="simple">F64F0FF6-5548-5858-AF59-384F87CA6D14</object-id>
            <tp:taxon-name-part taxon-name-part-type="genus" reg="Magnolia">Magnolia</tp:taxon-name-part>
            <tp:taxon-name-part taxon-name-part-type="species" reg="maudiae">maudiae</tp:taxon-name-part>
            <object-id xmlns:xlink="http://www.w3.org/1999/xlink" content-type="ipni" xlink:type="simple">urn:lsid:ipni.org:names:77209530-1</object-id>
          </tp:taxon-name><tp:taxon-authority>Dunn (Figlar) var. rubicunda (T.P. Yi &amp; J.C. Fan) C.B. Callaghan &amp; S.K. Png</tp:taxon-authority><tp:taxon-status xmlns:xlink="http://www.w3.org/1999/xlink" xlink:type="simple">comb. nov.</tp:taxon-status></tp:nomenclature><tp:treatment-sec sec-type="Basionym" id="SECID0E4CBI"><title>Basionym.</title><p><tp:taxon-name><tp:taxon-name-part taxon-name-part-type="genus" reg="Michelia">Michelia</tp:taxon-name-part> <tp:taxon-name-part taxon-name-part-type="species" reg="maudiae">maudiae</tp:taxon-name-part> <tp:taxon-name-part taxon-name-part-type="authority">Dunn</tp:taxon-name-part> <tp:taxon-name-part taxon-name-part-type="infraspecific-rank">var.</tp:taxon-name-part> <tp:taxon-name-part taxon-name-part-type="variety" reg="rubricunda">rubricunda</tp:taxon-name-part></tp:taxon-name> T.P. Yi &amp; J.C. Fan. In: J.C. Fan et al., J. Sichuan Forest. Sci. Tech. 30(4): 68, plate 1 (2009).</p></tp:treatment-sec><tp:treatment-sec sec-type="Chinese name" id="SECID0EXDBI"><title>Chinese name.</title><p>红花深山含笑 meaning “red-flowered deep mountains michelia”</p></tp:treatment-sec><tp:treatment-sec sec-type="material" id="SECID0E3DBI"><title>Type.</title><p>CHINA. Sichuan Province: Dujiangyan, cultivated at the Arboretum of Sichuan Agricultural University, 22 February 2009, <italic>T.P. Yi 09001</italic> (holotype: SAUT=SIFS, fl. n.v.). Other specimens recorded: same locality, 13 September 2008, <italic>T.P. Yi 08005</italic> (SAUT=SIFS, fr. n.v.). Sichuan Province: Dujiangyan Juyuan Nursery, 20 August 2008, <italic>T.P. Yi 08004</italic> (SAUT=SIFS, fr. n.v.). [Introduced from Tongdao County, Hunan Province].</p></tp:treatment-sec></tp:taxon-treatment>
