# Supplementary material for: Twenty-six additional new combinations in the Magnolia (Magnoliaceae) of China and Vietnam
Source: PhytoKeys. 2020 Apr 30;146:1–35. doi: 10.3897/phytokeys.146.52114 (PMC7205859; doi:10.3897/phytokeys.146.52114)
Supplement: XML Treatment for Magnolia multitepala [file phytokeys.146.52114-treatment13.xml]

<!DOCTYPE tp:taxon-treatment
  PUBLIC "-//TaxonX//DTD Taxonomic Treatment Publishing DTD v0 20100105//EN" "tax-treatment-NSO.dtd">
<tp:taxon-treatment xmlns:tp="http://www.plazi.org/taxpub"><tp:treatment-meta><kwd-group><label>Taxon classification</label><kwd><named-content xmlns:xlink="http://www.w3.org/1999/xlink" content-type="kingdom">Plantae</named-content></kwd><kwd><named-content xmlns:xlink="http://www.w3.org/1999/xlink" content-type="order">Magnoliales</named-content></kwd><kwd><named-content xmlns:xlink="http://www.w3.org/1999/xlink" content-type="family">Magnoliaceae</named-content></kwd></kwd-group><mixed-citation publication-type="journal"><person-group><name><surname>Callaghan</surname><given-names>Christopher B.</given-names></name><name><surname>Png</surname><given-names>Siak K.</given-names></name></person-group><article-title>Twenty-six additional new combinations in the <italic><tp:taxon-name><tp:taxon-name-part taxon-name-part-type="genus" reg="Magnolia">Magnolia</tp:taxon-name-part></tp:taxon-name></italic> (<tp:taxon-name><tp:taxon-name-part taxon-name-part-type="family">Magnoliaceae</tp:taxon-name-part></tp:taxon-name>) of China and Vietnam</article-title><source>PhytoKeys</source><day>30</day><month>4</month><year>2020</year><volume>146</volume><fpage>1</fpage><lpage>35</lpage><pub-id pub-id-type="doi">10.3897/phytokeys.146.52114</pub-id></mixed-citation></tp:treatment-meta><tp:nomenclature><tp:taxon-name><object-id xmlns:xlink="http://www.w3.org/1999/xlink" content-type="arpha" xlink:type="simple">FB96AC13-3907-5137-84B6-B7551B076C8D</object-id>
            <tp:taxon-name-part taxon-name-part-type="genus" reg="Magnolia">Magnolia</tp:taxon-name-part>
            <tp:taxon-name-part taxon-name-part-type="species" reg="multitepala">multitepala</tp:taxon-name-part>
            <object-id xmlns:xlink="http://www.w3.org/1999/xlink" content-type="ipni" xlink:type="simple">urn:lsid:ipni.org:names:77209531-1</object-id>
          </tp:taxon-name><tp:taxon-authority>(R.Z. Zhou &amp; S.G. Jian) C.B. Callaghan &amp; S.K. Png</tp:taxon-authority><tp:taxon-status xmlns:xlink="http://www.w3.org/1999/xlink" xlink:type="simple">comb. nov.</tp:taxon-status></tp:nomenclature><tp:treatment-sec sec-type="Basionym" id="SECID0EQFBI"><title>Basionym.</title><p><italic><tp:taxon-name><tp:taxon-name-part taxon-name-part-type="genus" reg="Michelia">Michelia</tp:taxon-name-part> <tp:taxon-name-part taxon-name-part-type="species" reg="multitepala">multitepala</tp:taxon-name-part></tp:taxon-name></italic> R.Z. Zhou &amp; S.G. Jian. In: S.G. Jian et al., Ann. Bot. Fenn. 44: 65, fig. 1 (2007).</p></tp:treatment-sec><tp:treatment-sec sec-type="Chinese name" id="SECID0EBGBI"><title>Chinese name.</title><p>多瓣含笑 meaning “multi-tepalled michelia”</p></tp:treatment-sec><tp:treatment-sec sec-type="material" id="SECID0EGGBI"><title>Type.</title><p>CHINA. Yunnan Province: Xichou County, Fadou Mountain, in moist evergreen broad-leaved forest, 1300–1500 m, March 2003, <italic>R.Z. Zhou 0401</italic> (holotype: <named-content xmlns:xlink="http://www.w3.org/1999/xlink" content-type="dwc:institutional_code" xlink:type="simple">IBSC</named-content> n.v.). Same locality, July 2004, <italic>R.Z. Zhou &amp; S.G. Jian 20040701</italic> (paratype: <named-content xmlns:xlink="http://www.w3.org/1999/xlink" content-type="dwc:institutional_code" xlink:type="simple">IBSC</named-content> n.v.).</p><p><italic><tp:taxon-name><tp:taxon-name-part taxon-name-part-type="genus" reg="Michelia">Michelia</tp:taxon-name-part> <tp:taxon-name-part taxon-name-part-type="species" reg="macclurei">macclurei</tp:taxon-name-part></tp:taxon-name></italic> Dandy. In: <xref ref-type="bibr" rid="B84">Xia et al. (2008</xref>: 85), p.p. quoad syn. <italic><tp:taxon-name><tp:taxon-name-part taxon-name-part-type="genus" reg="Michelia">Michelia</tp:taxon-name-part> <tp:taxon-name-part taxon-name-part-type="species" reg="multitepala">multitepala</tp:taxon-name-part></tp:taxon-name></italic> R.Z. Zhou &amp; S.G. Jian.</p><p><italic><tp:taxon-name><tp:taxon-name-part taxon-name-part-type="genus" reg="Michelia">Michelia</tp:taxon-name-part> <tp:taxon-name-part taxon-name-part-type="species" reg="doltsopa">doltsopa</tp:taxon-name-part></tp:taxon-name></italic> Buch.-Ham. ex DC. In: <xref ref-type="bibr" rid="B72">Sima and Lu (2009</xref>: 53) and <xref ref-type="bibr" rid="B71">Sima (2011</xref>: 196), both p.p. quoad syn. <italic><tp:taxon-name><tp:taxon-name-part taxon-name-part-type="genus" reg="Michelia">Michelia</tp:taxon-name-part> <tp:taxon-name-part taxon-name-part-type="species" reg="multitepala">multitepala</tp:taxon-name-part></tp:taxon-name></italic> R.Z. Zhou &amp; S.G. Jian.</p></tp:treatment-sec><tp:treatment-sec sec-type="Note 1" id="SECID0E3IBI"><title>Note 1.</title><p>There is no data or images held at <named-content xmlns:xlink="http://www.w3.org/1999/xlink" content-type="dwc:institutional_code" xlink:type="simple">IBSC</named-content> for the holotype (Huang Xiangxu, pers. comm., July 2019).</p></tp:treatment-sec><tp:treatment-sec sec-type="Note 2" id="SECID0EKJBI"><title>Note 2.</title><p>The authors of <italic><tp:taxon-name><tp:taxon-name-part taxon-name-part-type="genus" reg="Michelia">Michelia</tp:taxon-name-part> <tp:taxon-name-part taxon-name-part-type="species" reg="multitepala">multitepala</tp:taxon-name-part></tp:taxon-name></italic> noted that it closely resembles <italic><tp:taxon-name><tp:taxon-name-part taxon-name-part-type="genus" reg="Magnolia">M.</tp:taxon-name-part> <tp:taxon-name-part taxon-name-part-type="species" reg="ingrata">ingrata</tp:taxon-name-part></tp:taxon-name></italic> B.L. Chen &amp; S.C.Yang and <italic><tp:taxon-name><tp:taxon-name-part taxon-name-part-type="genus" reg="Michelia">M.</tp:taxon-name-part> <tp:taxon-name-part taxon-name-part-type="species" reg="macclurei">macclurei</tp:taxon-name-part></tp:taxon-name></italic> Dandy, but recorded in their comparative diagnosis sufficient morphological differences with these species to substantiate and name <italic><tp:taxon-name><tp:taxon-name-part taxon-name-part-type="genus" reg="Michelia">Michelia</tp:taxon-name-part> <tp:taxon-name-part taxon-name-part-type="species" reg="multitepala">multitepala</tp:taxon-name-part></tp:taxon-name></italic> as a distinct new species. <italic><tp:taxon-name><tp:taxon-name-part taxon-name-part-type="genus" reg="Magnolia">M.</tp:taxon-name-part> <tp:taxon-name-part taxon-name-part-type="species" reg="multitepala">multitepala</tp:taxon-name-part></tp:taxon-name></italic> is recorded as a synonym of <italic><tp:taxon-name><tp:taxon-name-part taxon-name-part-type="genus" reg="Michelia">M.</tp:taxon-name-part> <tp:taxon-name-part taxon-name-part-type="species" reg="doltsopa">doltsopa</tp:taxon-name-part></tp:taxon-name></italic> Buch.-Ham. ex DC. by the above noted authors. However, in Liu’s classification system of <tp:taxon-name><tp:taxon-name-part taxon-name-part-type="family">Magnoliaceae</tp:taxon-name-part></tp:taxon-name> (<xref ref-type="bibr" rid="B55">Liu et al. 2004</xref>: 381), both <italic><tp:taxon-name><tp:taxon-name-part taxon-name-part-type="genus" reg="Michelia">M.</tp:taxon-name-part> <tp:taxon-name-part taxon-name-part-type="species" reg="macclurei">macclurei</tp:taxon-name-part></tp:taxon-name></italic> and <italic><tp:taxon-name><tp:taxon-name-part taxon-name-part-type="genus" reg="Magnolia">M.</tp:taxon-name-part> <tp:taxon-name-part taxon-name-part-type="species" reg="ingrata">ingrata</tp:taxon-name-part></tp:taxon-name></italic> are placed in <tp:taxon-name><tp:taxon-name-part taxon-name-part-type="genus" reg="Michelia">Michelia</tp:taxon-name-part> <tp:taxon-name-part taxon-name-part-type="infraspecific-rank">section</tp:taxon-name-part> <tp:taxon-name-part taxon-name-part-type="section" reg="Anisochlamys">Anisochlamys</tp:taxon-name-part></tp:taxon-name> Dandy while <italic><tp:taxon-name><tp:taxon-name-part taxon-name-part-type="genus" reg="Michelia">M.</tp:taxon-name-part> <tp:taxon-name-part taxon-name-part-type="species" reg="doltsopa">doltsopa</tp:taxon-name-part></tp:taxon-name></italic> is placed in <tp:taxon-name><tp:taxon-name-part taxon-name-part-type="genus" reg="Michelia">Michelia</tp:taxon-name-part> <tp:taxon-name-part taxon-name-part-type="infraspecific-rank">section</tp:taxon-name-part> <tp:taxon-name-part taxon-name-part-type="section" reg="Michelia">Michelia</tp:taxon-name-part></tp:taxon-name>.</p></tp:treatment-sec><tp:treatment-sec sec-type="Note 3" id="SECID0EWNBI"><title>Note 3.</title><p><italic><tp:taxon-name><tp:taxon-name-part taxon-name-part-type="genus" reg="Michelia">Michelia</tp:taxon-name-part> <tp:taxon-name-part taxon-name-part-type="species" reg="multitepala">multitepala</tp:taxon-name-part></tp:taxon-name></italic> is sufficiently distinct from <italic><tp:taxon-name><tp:taxon-name-part taxon-name-part-type="genus" reg="Michelia">M.</tp:taxon-name-part> <tp:taxon-name-part taxon-name-part-type="species" reg="doltsopa">doltsopa</tp:taxon-name-part></tp:taxon-name></italic> (<xref ref-type="bibr" rid="B10">Candolle 1818</xref>), to justify its species status, as shown by their known differentiating features compiled in Table <xref ref-type="table" rid="T4">4</xref> below. Additionally, <italic><tp:taxon-name><tp:taxon-name-part taxon-name-part-type="genus" reg="Magnolia">M.</tp:taxon-name-part> <tp:taxon-name-part taxon-name-part-type="species" reg="multitepala">multitepala</tp:taxon-name-part></tp:taxon-name></italic> is known only to occur at 1300–1500 m on Fadou Mountain in the southeast of Yunnan Province, whereas <italic><tp:taxon-name><tp:taxon-name-part taxon-name-part-type="genus" reg="Michelia">M.</tp:taxon-name-part> <tp:taxon-name-part taxon-name-part-type="species" reg="doltsopa">doltsopa</tp:taxon-name-part></tp:taxon-name></italic> occurs between 1500–2300 m throughout its widely dispersed geographical area from Yunnan to N Myanmar, NE India, Bhutan and SE Xiyang (<xref ref-type="bibr" rid="B55">Liu et al. 2004</xref>: 242), or 2100–2500 m from central Nepal and Burma (Myanmar) to Sichuan and Yunnan (<xref ref-type="bibr" rid="B66">Polunin and Stainton 1999</xref>: 19). As a consequence of the substantiation of its specific status, <italic><tp:taxon-name><tp:taxon-name-part taxon-name-part-type="genus" reg="Michelia">Michelia</tp:taxon-name-part> <tp:taxon-name-part taxon-name-part-type="species" reg="multitepala">multitepala</tp:taxon-name-part></tp:taxon-name></italic> is here transferred to <italic><tp:taxon-name><tp:taxon-name-part taxon-name-part-type="genus" reg="Magnolia">Magnolia</tp:taxon-name-part></tp:taxon-name></italic> in accordance with the past reduction of the remaining genera of subfamily <tp:taxon-name><tp:taxon-name-part taxon-name-part-type="subfamily">Magnolioideae</tp:taxon-name-part></tp:taxon-name> to the genus <italic><tp:taxon-name><tp:taxon-name-part taxon-name-part-type="genus" reg="Magnolia">Magnolia</tp:taxon-name-part></tp:taxon-name></italic>.</p><table-wrap id="T4" position="float" orientation="portrait"><label>Table 4.</label><caption><p>Differentiating features of the species <italic><tp:taxon-name><tp:taxon-name-part taxon-name-part-type="genus" reg="Michelia">Michelia</tp:taxon-name-part> <tp:taxon-name-part taxon-name-part-type="species" reg="multitepala">multitepala</tp:taxon-name-part></tp:taxon-name></italic> and <italic><tp:taxon-name><tp:taxon-name-part taxon-name-part-type="genus" reg="Michelia">M.</tp:taxon-name-part> <tp:taxon-name-part taxon-name-part-type="species" reg="doltsopa">doltsopa</tp:taxon-name-part></tp:taxon-name></italic>.</p></caption><table id="TID0E6NAK" rules="all"><tbody><tr><td rowspan="1" colspan="1">
                    <bold>Plant feature</bold>
                  </td><td rowspan="1" colspan="1">
                    <bold><italic><tp:taxon-name><tp:taxon-name-part taxon-name-part-type="genus" reg="Michelia">Michelia</tp:taxon-name-part> <tp:taxon-name-part taxon-name-part-type="species" reg="multitepala">multitepala</tp:taxon-name-part></tp:taxon-name></italic> R.Z. Zhou &amp; S.G. Jian</bold>
                  </td><td rowspan="1" colspan="1">
                    <bold><italic><tp:taxon-name><tp:taxon-name-part taxon-name-part-type="genus" reg="Michelia">Michelia</tp:taxon-name-part> <tp:taxon-name-part taxon-name-part-type="species" reg="doltsopa">doltsopa</tp:taxon-name-part></tp:taxon-name></italic> Buch.-Ham. ex DC</bold>
                  </td></tr><tr><td rowspan="1" colspan="1">tree dimensions</td><td rowspan="1" colspan="1">15 m tall, 30 cm diameter</td><td rowspan="1" colspan="1">30 m tall<sup>†,§</sup>, 1 m diameter</td></tr><tr><td rowspan="1" colspan="1">indumentum of leaf buds</td><td rowspan="1" colspan="1">rufous appressed-tomentellous</td><td rowspan="1" colspan="1">rufous or greyish-white appressed pubescent<sup>§</sup>, orange-rusty hairs on pale green scales<sup>¶</sup></td></tr><tr><td rowspan="1" colspan="1">leaf texture</td><td rowspan="1" colspan="1">leathery</td><td rowspan="1" colspan="1">thinly leathery<sup>§</sup></td></tr><tr><td rowspan="1" colspan="1">leaf shape and dimensions</td><td rowspan="1" colspan="1">elliptic, 14–18 × 5–6.5 cm</td><td rowspan="1" colspan="1">elliptic-oblong, 10–22 × 5–7 cm<sup>§</sup> (10–18(–22) × 3.5–8 cm<sup>††</sup>)</td></tr><tr><td rowspan="1" colspan="1">leaf apex</td><td rowspan="1" colspan="1">acuminate or short acuminate</td><td rowspan="1" colspan="1">short acute or long acute<sup>§</sup></td></tr><tr><td rowspan="1" colspan="1">leaf base</td><td rowspan="1" colspan="1">broadly cuneate</td><td rowspan="1" colspan="1">obtuse or broadly cuneate<sup>§</sup></td></tr><tr><td rowspan="1" colspan="1">leaf beneath</td><td rowspan="1" colspan="1">pale green</td><td rowspan="1" colspan="1">pale green and somewhat glaucous beneath<sup>#</sup>, glaucous with orange pubescent veins<sup>¶</sup></td></tr><tr><td rowspan="1" colspan="1">lateral leaf veins</td><td rowspan="1" colspan="1">13–15 pairs</td><td rowspan="1" colspan="1">10–14 pairs<sup>†</sup></td></tr><tr><td rowspan="1" colspan="1">petiole length and indumentum</td><td rowspan="1" colspan="1">1.5–3 cm, rufous appressed tomentellous</td><td rowspan="1" colspan="1">1–2 cm<sup>‡‡</sup>, slightly silky grey pubescent<sup>‡</sup>, later glabrescent</td></tr><tr><td rowspan="1" colspan="1">stipular scars</td><td rowspan="1" colspan="1">none</td><td rowspan="1" colspan="1">to ca. 1/5 of petiole length<sup>§</sup></td></tr><tr><td rowspan="1" colspan="1">peduncle indumentum</td><td rowspan="1" colspan="1">rufous appressed-tomentellous</td><td rowspan="1" colspan="1">densely appressed-villose<sup>§</sup></td></tr><tr><td rowspan="1" colspan="1">tepal number, shape and size</td><td rowspan="1" colspan="1">11–12, oblong-lanceolate, 4–6.5 × 0.8–1.7 cm</td><td rowspan="1" colspan="1">(8–)12–16, narrowly obovate spoon-shaped 3.6–7.5 × 1.4–3 cm<sup>††</sup></td></tr><tr><td rowspan="1" colspan="1">stamen length</td><td rowspan="1" colspan="1">14–16 mm</td><td rowspan="1" colspan="1">8–15 mm<sup>††</sup></td></tr><tr><td rowspan="1" colspan="1">gynoecium length</td><td rowspan="1" colspan="1">2–2.5 cm</td><td rowspan="1" colspan="1">1.5–2 cm<sup>†</sup></td></tr><tr><td rowspan="1" colspan="1">fruit aggregate length</td><td rowspan="1" colspan="1">8–15 cm</td><td rowspan="1" colspan="1">4–7 cm<sup>§</sup> (6–10 cm<sup>‡‡</sup>)</td></tr><tr><td rowspan="1" colspan="1">shape of carpels</td><td rowspan="1" colspan="1">ellipsoid</td><td rowspan="1" colspan="1">globose<sup>‡</sup></td></tr><tr><td rowspan="1" colspan="1">flowering period</td><td rowspan="1" colspan="1">February–March</td><td rowspan="1" colspan="1">March–April<sup>§</sup></td></tr></tbody></table><table-wrap-foot><fn><p>The differentiating features of <italic><tp:taxon-name><tp:taxon-name-part taxon-name-part-type="genus" reg="Michelia">Michelia</tp:taxon-name-part> <tp:taxon-name-part taxon-name-part-type="species" reg="multitepala">multitepala</tp:taxon-name-part></tp:taxon-name></italic> are from <xref ref-type="bibr" rid="B42">Jian et al. (2007)</xref>; those of <italic><tp:taxon-name><tp:taxon-name-part taxon-name-part-type="genus" reg="Michelia">Michelia</tp:taxon-name-part> <tp:taxon-name-part taxon-name-part-type="species" reg="doltsopa">doltsopa</tp:taxon-name-part></tp:taxon-name></italic> are from <xref ref-type="bibr" rid="B10">Candolle (1818)</xref>, supplemented by <xref ref-type="bibr" rid="B48">Law et al. (1996</xref>: 159)<sup>†</sup>, <xref ref-type="bibr" rid="B50">Lee (1935</xref>: 483)<sup>‡</sup>, <xref ref-type="bibr" rid="B55">Liu et al. (2004</xref>: 242)<sup>§</sup>, <xref ref-type="bibr" rid="B59">Mitchell and Coombes (1998</xref>: 181)<sup>¶</sup>, <xref ref-type="bibr" rid="B66">Polunin and Stainton (1999)</xref><sup>#</sup>, <xref ref-type="bibr" rid="B74">Spongberg (1998</xref>: 135)<sup>††</sup> and <xref ref-type="bibr" rid="B86">Yang et al. (2016</xref>: 257)<sup>‡‡</sup>.</p></fn></table-wrap-foot></table-wrap></tp:treatment-sec><ref-list><ref id="B84"><mixed-citation xmlns:xlink="http://www.w3.org/1999/xlink" xlink:type="simple"><person-group><name name-style="western"><surname>Xia</surname><given-names>NH</given-names></name><name name-style="western"><surname>Liu</surname><given-names>YH [Law YW]</given-names></name><name name-style="western"><surname>Nooteboom</surname><given-names>HP</given-names></name></person-group> (<year>2008</year>) <article-title><tp:taxon-name><tp:taxon-name-part taxon-name-part-type="family">Magnoliaceae</tp:taxon-name-part></tp:taxon-name>.</article-title> In: <person-group><name name-style="western"><surname>Wu</surname><given-names>ZY</given-names></name><name name-style="western"><surname>Raven</surname><given-names>PH</given-names></name><name name-style="western"><surname>Hong</surname><given-names>DY</given-names></name></person-group> (<role>Eds</role>) <issue-title>Flora of China, Text Vol.</issue-title><source>7 (<tp:taxon-name><tp:taxon-name-part taxon-name-part-type="family">Menispermaceae</tp:taxon-name-part></tp:taxon-name> through <tp:taxon-name><tp:taxon-name-part taxon-name-part-type="family">Capparaceae</tp:taxon-name-part></tp:taxon-name>). Science Press, Beijing and Missouri Botanical Garden Press, St. Louis</source>, <fpage>48</fpage>–<lpage>91</lpage>. <ext-link xlink:type="simple" ext-link-type="uri" xlink:href="http://flora.huh.harvard.edu/china/mss/volume07/Magnoliaceae.pdf">http://flora.huh.harvard.edu/china/mss/volume07/Magnoliaceae.pdf</ext-link> [accessed 9.03.2020]</mixed-citation></ref><ref id="B72"><mixed-citation xmlns:xlink="http://www.w3.org/1999/xlink" xlink:type="simple"><person-group><name name-style="western"><surname>Sima</surname><given-names>YK</given-names></name><name name-style="western"><surname>Lu</surname><given-names>SG</given-names></name></person-group> (<year>2009</year>) <article-title><tp:taxon-name><tp:taxon-name-part taxon-name-part-type="family">Magnoliaceae</tp:taxon-name-part></tp:taxon-name>.</article-title> In: <person-group><name name-style="western"><surname>Shui</surname><given-names>YM</given-names></name><name name-style="western"><surname>Sima</surname><given-names>YK</given-names></name><name name-style="western"><surname>Wen</surname><given-names>J</given-names></name><name name-style="western"><surname>Chen</surname><given-names>WH</given-names></name></person-group> (<role>Eds</role>) <issue-title>Vouchered Flora of Southeast Yunnan, Vol.</issue-title><source>1. Yunnan Science &amp; Technology Press, Kunming</source>, <fpage>16</fpage>–<lpage>79</lpage>. <ext-link xlink:type="simple" ext-link-type="uri" xlink:href="http://www.doc88.com/p-9455111883790.html">http://www.doc88.com/p-9455111883790.html</ext-link> [accessed 9.03.2020]</mixed-citation></ref><ref id="B71"><mixed-citation xmlns:xlink="http://www.w3.org/1999/xlink" xlink:type="simple"><person-group><name name-style="western"><surname>Sima</surname><given-names>YK</given-names></name></person-group> (<year>2011</year>) <source>A Taxonomic Revision of the <tp:taxon-name><tp:taxon-name-part taxon-name-part-type="family">Magnoliaceae</tp:taxon-name-part></tp:taxon-name> from China.</source><publisher-name>PhD Thesis</publisher-name>, <publisher-loc>Yunnan University, Kunming</publisher-loc>, <size units="page">365 pp</size>. [In Chinese, English subtitle/ abstract] <ext-link xlink:type="simple" ext-link-type="uri" xlink:href="http://www.docin.com/p-1050989203.html">http://www.docin.com/p-1050989203.html</ext-link> [accessed 9.03.2020]</mixed-citation></ref><ref id="B55"><mixed-citation xmlns:xlink="http://www.w3.org/1999/xlink" xlink:type="simple"><person-group><name name-style="western"><surname>Liu</surname><given-names>YH (Law YW)</given-names></name><name name-style="western"><surname>Zeng</surname><given-names>QW</given-names></name><name name-style="western"><surname>Zhou</surname><given-names>RZ</given-names></name><name name-style="western"><surname>Xing</surname><given-names>FW [Eds]</given-names></name></person-group> (<year>2004</year>) <source>Magnolias of China.</source><publisher-name>Baitong Group</publisher-name>, <publisher-loc>Beijing Science &amp; Technology Press, Beijing</publisher-loc>, <size units="page">392 pp</size>. [In Chinese and English]</mixed-citation></ref><ref id="B10"><mixed-citation xmlns:xlink="http://www.w3.org/1999/xlink" xlink:type="simple"><person-group><name name-style="western"><surname>Candolle</surname><given-names>AP de</given-names></name></person-group> (<year>1818</year>; not 1817 as often noted) Regni Vegetabilis Systema Naturale, sive Ordines, Genera et Species Plantarum Secundum Methodi Naturalis Normus Digestarum et Descriptarum Vol. 1. Treuttel and Würtz, Paris, 1–564. [In French with Latin descriptions] [<italic><tp:taxon-name><tp:taxon-name-part taxon-name-part-type="genus">Michelia</tp:taxon-name-part> <tp:taxon-name-part taxon-name-part-type="species">doltsopa</tp:taxon-name-part></tp:taxon-name></italic> Buch.-Ham. ex DC., p. 448] <ext-link xlink:type="simple" ext-link-type="uri" xlink:href="http://www.biodiversitylibrary.org/page/41046623">http://www.biodiversitylibrary.org/page/41046623</ext-link> [accessed: 9.03.2020]</mixed-citation></ref><ref id="B42"><mixed-citation xmlns:xlink="http://www.w3.org/1999/xlink" xlink:type="simple"><person-group><name name-style="western"><surname>Jian</surname><given-names>SG</given-names></name><name name-style="western"><surname>Zhou</surname><given-names>RZ</given-names></name><name name-style="western"><surname>Chen</surname><given-names>HF</given-names></name></person-group> (<year>2007</year>) <article-title><italic><tp:taxon-name><tp:taxon-name-part taxon-name-part-type="genus">Michelia</tp:taxon-name-part> <tp:taxon-name-part taxon-name-part-type="species">multitepala</tp:taxon-name-part></tp:taxon-name></italic> (<tp:taxon-name><tp:taxon-name-part taxon-name-part-type="family">Magnoliaceae</tp:taxon-name-part></tp:taxon-name>), a new species from Yunnan, China.</article-title><source>Annales Botanici Fennici</source><volume>44</volume>: <fpage>65</fpage>–<lpage>67</lpage>. <ext-link xlink:type="simple" ext-link-type="uri" xlink:href="http://www.sekj.org/PDF/anbf44/anbf44-065.pdf">http://www.sekj.org/PDF/anbf44/anbf44-065.pdf</ext-link> [accessed 9.03.2020]</mixed-citation></ref><ref id="B48"><mixed-citation xmlns:xlink="http://www.w3.org/1999/xlink" xlink:type="simple"><person-group><name name-style="western"><surname>Law</surname><given-names>YW</given-names></name><name name-style="western"><surname>Lo</surname><given-names>HS</given-names></name><name name-style="western"><surname>Wu</surname><given-names>YF</given-names></name><name name-style="western"><surname>Chang</surname><given-names>BN [Eds]</given-names></name></person-group> (<year>1996</year>) <tp:taxon-name><tp:taxon-name-part taxon-name-part-type="family">Magnoliaceae</tp:taxon-name-part></tp:taxon-name>. In: Flora Reipublicae Popularis Sinicae Tomus 30(1) <tp:taxon-name><tp:taxon-name-part taxon-name-part-type="division">Angiospermae</tp:taxon-name-part></tp:taxon-name>, <tp:taxon-name><tp:taxon-name-part taxon-name-part-type="class">Dicotyledoneae</tp:taxon-name-part></tp:taxon-name>: <tp:taxon-name><tp:taxon-name-part taxon-name-part-type="family">Menispermaceae</tp:taxon-name-part></tp:taxon-name>, <tp:taxon-name><tp:taxon-name-part taxon-name-part-type="family">Magnoliaceae</tp:taxon-name-part></tp:taxon-name>. Science Press, Beijing, 82–273. <ext-link xlink:type="simple" ext-link-type="uri" xlink:href="http://frps.iplant.cn/">http://frps.iplant.cn/</ext-link> [accessed 9.03.2020]</mixed-citation></ref><ref id="B50"><mixed-citation xmlns:xlink="http://www.w3.org/1999/xlink" xlink:type="simple"><person-group><name name-style="western"><surname>Lee</surname><given-names>SC</given-names></name></person-group> (<year>1935</year>) <source>Forest Botany of China.</source><publisher-name>Commercial Press Ltd.</publisher-name>, <publisher-loc>Shanghai</publisher-loc>, <size units="page">991 pp</size>. [with 272 figs]</mixed-citation></ref><ref id="B59"><mixed-citation xmlns:xlink="http://www.w3.org/1999/xlink" xlink:type="simple"><person-group><name name-style="western"><surname>Mitchell</surname><given-names>A</given-names></name><name name-style="western"><surname>Coombes</surname><given-names>A.</given-names></name></person-group> (<year>1998</year>) <source>The Garden Tree. An Illustrated Guide to Choosing, Planting and Caring for 500 Garden Trees. George Weidenfeld and Nicolson Ltd.</source><publisher-name>, Orion Publishing Group</publisher-name>, <publisher-loc>London</publisher-loc>, <size units="page">287 pp</size>.</mixed-citation></ref><ref id="B66"><mixed-citation xmlns:xlink="http://www.w3.org/1999/xlink" xlink:type="simple"><person-group><name name-style="western"><surname>Polunin</surname><given-names>O</given-names></name><name name-style="western"><surname>Stainton</surname><given-names>S</given-names></name></person-group> (<year>1999</year>) <source>Flowers of the Himalaya.</source><publisher-name>Oxford University Press</publisher-name>, <publisher-loc>Dehli</publisher-loc>, <size units="page">580 pp</size>. [128 pp. of colour plates] [Third Oxford India impression] [<italic><tp:taxon-name><tp:taxon-name-part taxon-name-part-type="genus">Michelia</tp:taxon-name-part> <tp:taxon-name-part taxon-name-part-type="species">doltsopa</tp:taxon-name-part></tp:taxon-name></italic> p. 19, plate 10, No. 74]</mixed-citation></ref><ref id="B74"><mixed-citation xmlns:xlink="http://www.w3.org/1999/xlink" xlink:type="simple"><person-group><name name-style="western"><surname>Spongberg</surname><given-names>SA</given-names></name></person-group> (<year>1998</year>) <article-title><tp:taxon-name><tp:taxon-name-part taxon-name-part-type="family">Magnoliaceae</tp:taxon-name-part></tp:taxon-name> Hardy in Cooler Temperate Climates.</article-title> In: <person-group><name name-style="western"><surname>Hunt</surname><given-names>D</given-names></name></person-group> (<role>Ed.</role>) <issue-title>Magnolias and their Allies.</issue-title><source>Proceedings of an International Symposium, Royal Holloway, University of London, Egham, Surrey, U.K., 12–13 April, 1996. International Dendrology Society and The <tp:taxon-name><tp:taxon-name-part taxon-name-part-type="genus">Magnolia</tp:taxon-name-part></tp:taxon-name> Society. David Hunt, Milborne Port</source>, <fpage>81</fpage>–<lpage>144</lpage>.</mixed-citation></ref><ref id="B86"><mixed-citation xmlns:xlink="http://www.w3.org/1999/xlink" xlink:type="simple"><person-group><name name-style="western"><surname>Yang</surname><given-names>KM</given-names></name><name name-style="western"><surname>Chen</surname><given-names>XL</given-names></name><name name-style="western"><surname>Gong</surname><given-names>X</given-names></name><name name-style="western"><surname>Wang</surname><given-names>YL [Eds]</given-names></name></person-group> (<year>2016</year>) <source>Ex Situ Cultivated Flora of China : <tp:taxon-name><tp:taxon-name-part taxon-name-part-type="family">Magnoliaceae</tp:taxon-name-part></tp:taxon-name>.</source><publisher-name>Science Press</publisher-name>, <publisher-loc>Beijing</publisher-loc>, <size units="page">403 pp</size>. [In Chinese, English subtitle]</mixed-citation></ref></ref-list></tp:taxon-treatment>
