# Supplementary material for: Twenty-six additional new combinations in the Magnolia (Magnoliaceae) of China and Vietnam
Source: PhytoKeys. 2020 Apr 30;146:1–35. doi: 10.3897/phytokeys.146.52114 (PMC7205859; doi:10.3897/phytokeys.146.52114)
Supplement: XML Treatment for Magnolia pilocarpa Z.Z. Zhao & Z.W. Xie var. ellipticifolia [file phytokeys.146.52114-treatment15.xml]

<!DOCTYPE tp:taxon-treatment
  PUBLIC "-//TaxonX//DTD Taxonomic Treatment Publishing DTD v0 20100105//EN" "tax-treatment-NSO.dtd">
<tp:taxon-treatment xmlns:tp="http://www.plazi.org/taxpub"><tp:treatment-meta><kwd-group><label>Taxon classification</label><kwd><named-content xmlns:xlink="http://www.w3.org/1999/xlink" content-type="kingdom">Plantae</named-content></kwd><kwd><named-content xmlns:xlink="http://www.w3.org/1999/xlink" content-type="order">Magnoliales</named-content></kwd><kwd><named-content xmlns:xlink="http://www.w3.org/1999/xlink" content-type="family">Magnoliaceae</named-content></kwd></kwd-group><mixed-citation publication-type="journal"><person-group><name><surname>Callaghan</surname><given-names>Christopher B.</given-names></name><name><surname>Png</surname><given-names>Siak K.</given-names></name></person-group><article-title>Twenty-six additional new combinations in the <italic><tp:taxon-name><tp:taxon-name-part taxon-name-part-type="genus" reg="Magnolia">Magnolia</tp:taxon-name-part></tp:taxon-name></italic> (<tp:taxon-name><tp:taxon-name-part taxon-name-part-type="family">Magnoliaceae</tp:taxon-name-part></tp:taxon-name>) of China and Vietnam</article-title><source>PhytoKeys</source><day>30</day><month>4</month><year>2020</year><volume>146</volume><fpage>1</fpage><lpage>35</lpage><pub-id pub-id-type="doi">10.3897/phytokeys.146.52114</pub-id></mixed-citation></tp:treatment-meta><tp:nomenclature><tp:taxon-name><object-id xmlns:xlink="http://www.w3.org/1999/xlink" content-type="arpha" xlink:type="simple">98B703D2-0EEF-5F42-B824-C5717BC53144</object-id>
            <tp:taxon-name-part taxon-name-part-type="genus" reg="Magnolia">Magnolia</tp:taxon-name-part>
            <tp:taxon-name-part taxon-name-part-type="species" reg="pilocarpa">pilocarpa</tp:taxon-name-part>
            <tp:taxon-name-part taxon-name-part-type="authority">Z.Z. Zhao &amp; Z.W. Xie</tp:taxon-name-part>
            <tp:taxon-name-part taxon-name-part-type="infraspecific-rank">var.</tp:taxon-name-part>
            <tp:taxon-name-part taxon-name-part-type="variety" reg="ellipticifolia">ellipticifolia</tp:taxon-name-part>
            <object-id xmlns:xlink="http://www.w3.org/1999/xlink" content-type="ipni" xlink:type="simple">urn:lsid:ipni.org:names:77209534-1</object-id>
          </tp:taxon-name><tp:taxon-authority>(D.L. Fu, T.B. Zhao &amp; J. Zhao) C.B. Callaghan &amp; S.K. Png</tp:taxon-authority><tp:taxon-status xmlns:xlink="http://www.w3.org/1999/xlink" xlink:type="simple">comb. nov.</tp:taxon-status></tp:nomenclature><tp:treatment-sec sec-type="Basionym" id="SECID0ELBCI"><title>Basionym.</title><p><tp:taxon-name><tp:taxon-name-part taxon-name-part-type="genus" reg="Yulania">Yulania</tp:taxon-name-part> <tp:taxon-name-part taxon-name-part-type="species" reg="pilocarpa">pilocarpa</tp:taxon-name-part> <tp:taxon-name-part taxon-name-part-type="basionym-authority">(Z.Z. Zhao &amp; Z.W. Xie)</tp:taxon-name-part> <tp:taxon-name-part taxon-name-part-type="authority">D.L. Fu</tp:taxon-name-part> <tp:taxon-name-part taxon-name-part-type="infraspecific-rank">var.</tp:taxon-name-part> <tp:taxon-name-part taxon-name-part-type="variety" reg="ellipticifolia">ellipticifolia</tp:taxon-name-part></tp:taxon-name> D.L. Fu, T.B. Zhao &amp; J. Zhao. In: D.L. Fu et al., Bull. Bot. Res., Harbin 27(5): 526; figs. 1C–D (2007).</p></tp:treatment-sec><tp:treatment-sec sec-type="Chinese name" id="SECID0EICCI"><title>Chinese name.</title><p>椭圆叶罗田玉兰 meaning “elliptical-leaved Luotian yulan”</p></tp:treatment-sec><tp:treatment-sec sec-type="material" id="SECID0ENCCI"><title>Type.</title><p>CHINA. Henan Province: Xinzheng City, 23 March 2002, <italic>T.B. Zhao et al. 200203231</italic> (holotype: <named-content xmlns:xlink="http://www.w3.org/1999/xlink" content-type="dwc:institutional_code" xlink:type="simple">HEAC</named-content>, flos. n.v.). Same locality, 21 September 2002, <italic>T.B. Zhao et al. 200209211</italic> (paratype: <named-content xmlns:xlink="http://www.w3.org/1999/xlink" content-type="dwc:institutional_code" xlink:type="simple">HEAC</named-content>, folia, ramulus et peruli-alabastrum; n.v.).</p><p><italic><tp:taxon-name><tp:taxon-name-part taxon-name-part-type="genus" reg="Yulania">Yulania</tp:taxon-name-part> <tp:taxon-name-part taxon-name-part-type="species" reg="pilocarpa">pilocarpa</tp:taxon-name-part></tp:taxon-name></italic> (Z.Z. Zhao &amp; Z.W. Xie) D.L. Fu. In: <xref ref-type="bibr" rid="B84">Xia et al. (2008</xref>: 76), p.p. quoad syn. <tp:taxon-name><tp:taxon-name-part taxon-name-part-type="genus" reg="Yulania">Yulania</tp:taxon-name-part> <tp:taxon-name-part taxon-name-part-type="species" reg="pilocarpa">pilocarpa</tp:taxon-name-part> <tp:taxon-name-part taxon-name-part-type="infraspecific-rank">var.</tp:taxon-name-part> <tp:taxon-name-part taxon-name-part-type="variety" reg="ellipticifolia">ellipticifolia</tp:taxon-name-part></tp:taxon-name> D.L. Fu et al.</p><p><tp:taxon-name><tp:taxon-name-part taxon-name-part-type="genus" reg="Yulania">Yulania</tp:taxon-name-part> <tp:taxon-name-part taxon-name-part-type="species" reg="denudata">denudata</tp:taxon-name-part> <tp:taxon-name-part taxon-name-part-type="infraspecific-rank">var.</tp:taxon-name-part> <tp:taxon-name-part taxon-name-part-type="variety" reg="pilocarpa">pilocarpa</tp:taxon-name-part></tp:taxon-name> (Z.Z. Zhou &amp; Z.W. Xie) Sima &amp; S.G. Lu. In: <xref ref-type="bibr" rid="B71">Sima (2011</xref>: 163), p.p. quoad syn. <tp:taxon-name><tp:taxon-name-part taxon-name-part-type="genus" reg="Yulania">Yulania</tp:taxon-name-part> <tp:taxon-name-part taxon-name-part-type="species" reg="pilocarpa">pilocarpa</tp:taxon-name-part> <tp:taxon-name-part taxon-name-part-type="infraspecific-rank">var.</tp:taxon-name-part> <tp:taxon-name-part taxon-name-part-type="variety" reg="ellipticifolia">ellipticifolia</tp:taxon-name-part></tp:taxon-name> D.L. Fu et al.</p></tp:treatment-sec><tp:treatment-sec sec-type="Note 1" id="SECID0ERFCI"><title>Note 1.</title><p>The genus <italic><tp:taxon-name><tp:taxon-name-part taxon-name-part-type="genus" reg="Yulania">Yulania</tp:taxon-name-part></tp:taxon-name></italic> Spach (<xref ref-type="bibr" rid="B73">Spach 1839</xref>) was resurrected in Flora of China (<xref ref-type="bibr" rid="B84">Xia et al. 2008</xref>), but there has not been universal acceptance of this in China, with <tp:taxon-name><tp:taxon-name-part taxon-name-part-type="genus" reg="Magnolia"/><tp:taxon-name-part taxon-name-part-type="subgenus" reg="Yulania">Yulania</tp:taxon-name-part></tp:taxon-name> again recognised as a subgenus under <tp:taxon-name><tp:taxon-name-part taxon-name-part-type="genus" reg="Magnolia">Magnolia</tp:taxon-name-part></tp:taxon-name> (Ying et al. 2009, <xref ref-type="bibr" rid="B86">Yang et al. 2016</xref>).</p></tp:treatment-sec><tp:treatment-sec sec-type="Note 2" id="SECID0EZGCI"><title>Note 2.</title><p><tp:taxon-name><tp:taxon-name-part taxon-name-part-type="genus" reg="Yulania">Yulania</tp:taxon-name-part> <tp:taxon-name-part taxon-name-part-type="species" reg="pilocarpa">pilocarpa</tp:taxon-name-part> <tp:taxon-name-part taxon-name-part-type="infraspecific-rank">var.</tp:taxon-name-part> <tp:taxon-name-part taxon-name-part-type="variety" reg="ellipticifolia">ellipticifolia</tp:taxon-name-part></tp:taxon-name> is sufficiently distinguished from <italic><tp:taxon-name><tp:taxon-name-part taxon-name-part-type="genus" reg="Yulania">Y.</tp:taxon-name-part> <tp:taxon-name-part taxon-name-part-type="species" reg="pilocarpa">pilocarpa</tp:taxon-name-part></tp:taxon-name></italic> to maintain its varietal status by the following features: indumentum of the branchlets (densely pubescent, later glabrous vs. glabrous [Law et al. 2004: 93]); the leaf shape (elliptical, rarely inverted-triangular vs. obovate to broadly obovate [Law et al. 2004]) and the shape and size of the inner 6 tepals (petaloid, 5–7 × 2–3.2 cm vs. nearly spathulate, 7–10 × 3–5 cm [Law et al. 2004]). Additionally, the two taxa are geographically isolated (central Henan Province vs. SE Hubei Province). The illustration of the leaves accompanying the original description of <tp:taxon-name><tp:taxon-name-part taxon-name-part-type="genus" reg="Yulania">Yulania</tp:taxon-name-part> <tp:taxon-name-part taxon-name-part-type="species" reg="pilocarpa">pilocarpa</tp:taxon-name-part> <tp:taxon-name-part taxon-name-part-type="infraspecific-rank">var.</tp:taxon-name-part> <tp:taxon-name-part taxon-name-part-type="variety" reg="ellipticifolia">ellipticifolia</tp:taxon-name-part></tp:taxon-name> (<xref ref-type="bibr" rid="B31">Fu et al. 2007</xref>: fig.1D) shows them to be in stark contrast to the leaves of <italic><tp:taxon-name><tp:taxon-name-part taxon-name-part-type="genus" reg="Magnolia">Magnolia</tp:taxon-name-part> <tp:taxon-name-part taxon-name-part-type="species" reg="pilocarpa">pilocarpa</tp:taxon-name-part></tp:taxon-name></italic> illustrated in <xref ref-type="bibr" rid="B55">Liu et al. (2004</xref>: 93).</p></tp:treatment-sec><ref-list><ref id="B84"><mixed-citation xmlns:xlink="http://www.w3.org/1999/xlink" xlink:type="simple"><person-group><name name-style="western"><surname>Xia</surname><given-names>NH</given-names></name><name name-style="western"><surname>Liu</surname><given-names>YH [Law YW]</given-names></name><name name-style="western"><surname>Nooteboom</surname><given-names>HP</given-names></name></person-group> (<year>2008</year>) <article-title><tp:taxon-name><tp:taxon-name-part taxon-name-part-type="family">Magnoliaceae</tp:taxon-name-part></tp:taxon-name>.</article-title> In: <person-group><name name-style="western"><surname>Wu</surname><given-names>ZY</given-names></name><name name-style="western"><surname>Raven</surname><given-names>PH</given-names></name><name name-style="western"><surname>Hong</surname><given-names>DY</given-names></name></person-group> (<role>Eds</role>) <issue-title>Flora of China, Text Vol.</issue-title><source>7 (<tp:taxon-name><tp:taxon-name-part taxon-name-part-type="family">Menispermaceae</tp:taxon-name-part></tp:taxon-name> through <tp:taxon-name><tp:taxon-name-part taxon-name-part-type="family">Capparaceae</tp:taxon-name-part></tp:taxon-name>). Science Press, Beijing and Missouri Botanical Garden Press, St. Louis</source>, <fpage>48</fpage>–<lpage>91</lpage>. <ext-link xlink:type="simple" ext-link-type="uri" xlink:href="http://flora.huh.harvard.edu/china/mss/volume07/Magnoliaceae.pdf">http://flora.huh.harvard.edu/china/mss/volume07/Magnoliaceae.pdf</ext-link> [accessed 9.03.2020]</mixed-citation></ref><ref id="B71"><mixed-citation xmlns:xlink="http://www.w3.org/1999/xlink" xlink:type="simple"><person-group><name name-style="western"><surname>Sima</surname><given-names>YK</given-names></name></person-group> (<year>2011</year>) <source>A Taxonomic Revision of the <tp:taxon-name><tp:taxon-name-part taxon-name-part-type="family">Magnoliaceae</tp:taxon-name-part></tp:taxon-name> from China.</source><publisher-name>PhD Thesis</publisher-name>, <publisher-loc>Yunnan University, Kunming</publisher-loc>, <size units="page">365 pp</size>. [In Chinese, English subtitle/ abstract] <ext-link xlink:type="simple" ext-link-type="uri" xlink:href="http://www.docin.com/p-1050989203.html">http://www.docin.com/p-1050989203.html</ext-link> [accessed 9.03.2020]</mixed-citation></ref><ref id="B73"><mixed-citation xmlns:xlink="http://www.w3.org/1999/xlink" xlink:type="simple"><person-group><name name-style="western"><surname>Spach</surname><given-names>É</given-names></name></person-group> (<year>1839</year>) Histoire Naturelle des Végétaux. Phanérogames VII. Dicotylédones. Librairie Encyclopédique de Roret, Paris, 1–538. [In French] <ext-link xlink:type="simple" ext-link-type="uri" xlink:href="https://biodiversitylibrary.org/page/31485519">https://biodiversitylibrary.org/page/31485519</ext-link> [<italic><tp:taxon-name><tp:taxon-name-part taxon-name-part-type="genus">Yulania</tp:taxon-name-part></tp:taxon-name></italic> pp. 462–467] <ext-link xlink:type="simple" ext-link-type="uri" xlink:href="https://biodiversitylibrary.org/page/31485542">https://biodiversitylibrary.org/page/31485542</ext-link> [<italic><tp:taxon-name><tp:taxon-name-part taxon-name-part-type="genus">Lirianthe</tp:taxon-name-part></tp:taxon-name></italic> pp. 485–486] [accessed 9.03.2020]</mixed-citation></ref><ref id="B86"><mixed-citation xmlns:xlink="http://www.w3.org/1999/xlink" xlink:type="simple"><person-group><name name-style="western"><surname>Yang</surname><given-names>KM</given-names></name><name name-style="western"><surname>Chen</surname><given-names>XL</given-names></name><name name-style="western"><surname>Gong</surname><given-names>X</given-names></name><name name-style="western"><surname>Wang</surname><given-names>YL [Eds]</given-names></name></person-group> (<year>2016</year>) <source>Ex Situ Cultivated Flora of China : <tp:taxon-name><tp:taxon-name-part taxon-name-part-type="family">Magnoliaceae</tp:taxon-name-part></tp:taxon-name>.</source><publisher-name>Science Press</publisher-name>, <publisher-loc>Beijing</publisher-loc>, <size units="page">403 pp</size>. [In Chinese, English subtitle]</mixed-citation></ref><ref id="B31"><mixed-citation xmlns:xlink="http://www.w3.org/1999/xlink" xlink:type="simple"><person-group><name name-style="western"><surname>Fu</surname><given-names>DL</given-names></name><name name-style="western"><surname>Zhao</surname><given-names>TB</given-names></name><name name-style="western"><surname>Zhao</surname><given-names>J</given-names></name><name name-style="western"><surname>Zhao</surname><given-names>DW</given-names></name></person-group> (<year>2007</year>) <article-title>Two new varieties of <italic><tp:taxon-name><tp:taxon-name-part taxon-name-part-type="genus">Yulania</tp:taxon-name-part></tp:taxon-name></italic> Spach from Henan.</article-title><source>Bulletin of Botanical Research</source><volume>27</volume>(<issue>5</issue>): <fpage>525</fpage>–<lpage>526</lpage>. [In Chinese, English subtitle] <ext-link xlink:type="simple" ext-link-type="uri" xlink:href="http://bbr.nefu.edu.cn/CN/article/downloadArticleFile.do?attachType=PDF%26id=412">http://bbr.nefu.edu.cn/CN/article/downloadArticleFile.do?attachType=PDF&amp;id=412</ext-link></mixed-citation></ref><ref id="B55"><mixed-citation xmlns:xlink="http://www.w3.org/1999/xlink" xlink:type="simple"><person-group><name name-style="western"><surname>Liu</surname><given-names>YH (Law YW)</given-names></name><name name-style="western"><surname>Zeng</surname><given-names>QW</given-names></name><name name-style="western"><surname>Zhou</surname><given-names>RZ</given-names></name><name name-style="western"><surname>Xing</surname><given-names>FW [Eds]</given-names></name></person-group> (<year>2004</year>) <source>Magnolias of China.</source><publisher-name>Baitong Group</publisher-name>, <publisher-loc>Beijing Science &amp; Technology Press, Beijing</publisher-loc>, <size units="page">392 pp</size>. [In Chinese and English]</mixed-citation></ref></ref-list></tp:taxon-treatment>
