# Supplementary material for: Twenty-six additional new combinations in the Magnolia (Magnoliaceae) of China and Vietnam
Source: PhytoKeys. 2020 Apr 30;146:1–35. doi: 10.3897/phytokeys.146.52114 (PMC7205859; doi:10.3897/phytokeys.146.52114)
Supplement: XML Treatment for Magnolia platypetala [file phytokeys.146.52114-treatment16.xml]

<!DOCTYPE tp:taxon-treatment
  PUBLIC "-//TaxonX//DTD Taxonomic Treatment Publishing DTD v0 20100105//EN" "tax-treatment-NSO.dtd">
<tp:taxon-treatment xmlns:tp="http://www.plazi.org/taxpub"><tp:treatment-meta><kwd-group><label>Taxon classification</label><kwd><named-content xmlns:xlink="http://www.w3.org/1999/xlink" content-type="kingdom">Plantae</named-content></kwd><kwd><named-content xmlns:xlink="http://www.w3.org/1999/xlink" content-type="order">Magnoliales</named-content></kwd><kwd><named-content xmlns:xlink="http://www.w3.org/1999/xlink" content-type="family">Magnoliaceae</named-content></kwd></kwd-group><mixed-citation publication-type="journal"><person-group><name><surname>Callaghan</surname><given-names>Christopher B.</given-names></name><name><surname>Png</surname><given-names>Siak K.</given-names></name></person-group><article-title>Twenty-six additional new combinations in the <italic><tp:taxon-name><tp:taxon-name-part taxon-name-part-type="genus" reg="Magnolia">Magnolia</tp:taxon-name-part></tp:taxon-name></italic> (<tp:taxon-name><tp:taxon-name-part taxon-name-part-type="family">Magnoliaceae</tp:taxon-name-part></tp:taxon-name>) of China and Vietnam</article-title><source>PhytoKeys</source><day>30</day><month>4</month><year>2020</year><volume>146</volume><fpage>1</fpage><lpage>35</lpage><pub-id pub-id-type="doi">10.3897/phytokeys.146.52114</pub-id></mixed-citation></tp:treatment-meta><tp:nomenclature><tp:taxon-name><object-id xmlns:xlink="http://www.w3.org/1999/xlink" content-type="arpha" xlink:type="simple">62C12D86-680F-54E6-ADB3-39717BAEA48A</object-id>
            <tp:taxon-name-part taxon-name-part-type="genus" reg="Magnolia">Magnolia</tp:taxon-name-part>
            <tp:taxon-name-part taxon-name-part-type="species" reg="platypetala">platypetala</tp:taxon-name-part>
            <object-id xmlns:xlink="http://www.w3.org/1999/xlink" content-type="ipni" xlink:type="simple">urn:lsid:ipni.org:names:77209535-1</object-id>
          </tp:taxon-name><tp:taxon-authority>(Hand.-Mazz.) C.B. Callaghan &amp; S.K. Png</tp:taxon-authority><tp:taxon-status xmlns:xlink="http://www.w3.org/1999/xlink" xlink:type="simple">comb. nov.</tp:taxon-status></tp:nomenclature><tp:treatment-sec sec-type="Basionym" id="SECID0EHKCI"><title>Basionym.</title><p><italic><tp:taxon-name><tp:taxon-name-part taxon-name-part-type="genus" reg="Michelia">Michelia</tp:taxon-name-part> <tp:taxon-name-part taxon-name-part-type="species" reg="platypetala">platypetala</tp:taxon-name-part></tp:taxon-name></italic> Hand.-Mazz. In: Handel-Mazzetti, Anz. Akad. Wiss. Wien, Math.-Naturwiss. Kl. 58(12): 89 (1921).</p></tp:treatment-sec><tp:treatment-sec sec-type="Chinese name" id="SECID0EYKCI"><title>Chinese name.</title><p>阔瓣含笑 meaning “broad-petalled (tepalled) michelia”</p></tp:treatment-sec><tp:treatment-sec sec-type="material" id="SECID0E4KCI"><title>Type.</title><p>CHINA. Hunan Province: Yunshan, near Wukang-chow (= Wugang), ca. 950 m, lofty shady forests, April 1919, <italic>Wang Te-Hui (De-Hui Wang) 12281</italic> (p.p. quoad flowering material only, in Handel-Mazzetti, 1921) (holotype: W (possibly destroyed in WWII); isotypes: A online image!, K online image!, <named-content xmlns:xlink="http://www.w3.org/1999/xlink" content-type="dwc:institutional_code" xlink:type="simple">SYS</named-content>!, <named-content xmlns:xlink="http://www.w3.org/1999/xlink" content-type="dwc:institutional_code" xlink:type="simple">WU</named-content> online image!).</p><p>Digital images of isotype specimens below accessed 19 March 2019:</p><p>isotype [A: 00039059]: <ext-link xmlns:xlink="http://www.w3.org/1999/xlink" xlink:type="simple" ext-link-type="uri" xlink:href="http://kiki.huh.harvard.edu/databases/image.php?id=304833">http://kiki.huh.harvard.edu/databases/image.php?id=304833</ext-link></p><p>isotype [K: K000681459]: <ext-link xmlns:xlink="http://www.w3.org/1999/xlink" xlink:type="simple" ext-link-type="uri" xlink:href="http://apps.kew.org/herbcat/getImage.do?imageBarcode=K000681459">http://apps.kew.org/herbcat/getImage.do?imageBarcode=K000681459</ext-link></p><p>isotype [<named-content xmlns:xlink="http://www.w3.org/1999/xlink" content-type="dwc:institutional_code" xlink:type="simple">WU</named-content>: 0039591]: <ext-link xmlns:xlink="http://www.w3.org/1999/xlink" xlink:type="simple" ext-link-type="uri" xlink:href="http://herbarium.univie.ac.at/database/detail.php?ID=71255">http://herbarium.univie.ac.at/database/detail.php?ID=71255</ext-link></p><p><italic><tp:taxon-name><tp:taxon-name-part taxon-name-part-type="genus" reg="Michelia">Michelia</tp:taxon-name-part> <tp:taxon-name-part taxon-name-part-type="species" reg="cavaleriei">cavaleriei</tp:taxon-name-part></tp:taxon-name></italic> Finet &amp; Gagnep. In: <xref ref-type="bibr" rid="B12">Chen and Nooteboom (1993</xref>: 1058), <xref ref-type="bibr" rid="B27">Frodin and Govaerts (1996</xref>: 55), <xref ref-type="bibr" rid="B82">Wu and Chen (2006</xref>: 56), each p.p. quoad syn. <italic><tp:taxon-name><tp:taxon-name-part taxon-name-part-type="genus" reg="Michelia">Michelia</tp:taxon-name-part> <tp:taxon-name-part taxon-name-part-type="species" reg="platypetala">platypetala</tp:taxon-name-part></tp:taxon-name></italic> Hand.-Mazz.</p><p><tp:taxon-name><tp:taxon-name-part taxon-name-part-type="genus" reg="Magnolia">Magnolia</tp:taxon-name-part> <tp:taxon-name-part taxon-name-part-type="species" reg="maudiae">maudiae</tp:taxon-name-part> <tp:taxon-name-part taxon-name-part-type="infraspecific-rank">var.</tp:taxon-name-part> <tp:taxon-name-part taxon-name-part-type="variety" reg="platypetala">platypetala</tp:taxon-name-part></tp:taxon-name> (Hand.-Mazz.) <xref ref-type="bibr" rid="B70">Sima (2001</xref>: 33).</p><p><tp:taxon-name><tp:taxon-name-part taxon-name-part-type="genus" reg="Magnolia">Magnolia</tp:taxon-name-part> <tp:taxon-name-part taxon-name-part-type="species" reg="cavaleriei">cavaleriei</tp:taxon-name-part> <tp:taxon-name-part taxon-name-part-type="infraspecific-rank">var.</tp:taxon-name-part> <tp:taxon-name-part taxon-name-part-type="variety" reg="platypetala">platypetala</tp:taxon-name-part></tp:taxon-name> (Hand.-Mazz.) Noot. In: <xref ref-type="bibr" rid="B84">Xia et al. (2008</xref>: 49).</p><p><tp:taxon-name><tp:taxon-name-part taxon-name-part-type="genus" reg="Michelia">Michelia</tp:taxon-name-part> <tp:taxon-name-part taxon-name-part-type="species" reg="cavaleriei">cavaleriei</tp:taxon-name-part> <tp:taxon-name-part taxon-name-part-type="infraspecific-rank">var.</tp:taxon-name-part> <tp:taxon-name-part taxon-name-part-type="variety" reg="platypetala">platypetala</tp:taxon-name-part></tp:taxon-name> (Hand.-Mazz.) N. H. Xia. In: <xref ref-type="bibr" rid="B84">Xia et al. (2008</xref>: 85).</p></tp:treatment-sec><tp:treatment-sec sec-type="Note 1" id="SECID0EZPCI"><title>Note 1.</title><p><xref ref-type="bibr" rid="B18">Dandy (1928c</xref>: 130) provides relevant background information concerning the type collections of <italic><tp:taxon-name><tp:taxon-name-part taxon-name-part-type="genus" reg="Michelia">Michelia</tp:taxon-name-part> <tp:taxon-name-part taxon-name-part-type="species" reg="platypetala">platypetala</tp:taxon-name-part></tp:taxon-name></italic> and <italic><tp:taxon-name><tp:taxon-name-part taxon-name-part-type="genus" reg="Magnolia">M.</tp:taxon-name-part> <tp:taxon-name-part taxon-name-part-type="species" reg="fallax">fallax</tp:taxon-name-part></tp:taxon-name></italic> from the same general locality in Hunan Province in consecutive years and how they were both initially confused as the former species.</p></tp:treatment-sec><tp:treatment-sec sec-type="Note 2" id="SECID0EZQCI"><title>Note 2.</title><p>As recorded in the synonymy section preceding Note 1, <italic><tp:taxon-name><tp:taxon-name-part taxon-name-part-type="genus" reg="Michelia">Michelia</tp:taxon-name-part> <tp:taxon-name-part taxon-name-part-type="species" reg="platypetala">platypetala</tp:taxon-name-part></tp:taxon-name></italic> is noted as a synonym of <italic><tp:taxon-name><tp:taxon-name-part taxon-name-part-type="genus" reg="Michelia">M.</tp:taxon-name-part> <tp:taxon-name-part taxon-name-part-type="species" reg="cavaleriei">cavaleriei</tp:taxon-name-part></tp:taxon-name></italic> and has been made a variety of both <italic><tp:taxon-name><tp:taxon-name-part taxon-name-part-type="genus" reg="Magnolia">Magnolia</tp:taxon-name-part> <tp:taxon-name-part taxon-name-part-type="species" reg="maudiae">maudiae</tp:taxon-name-part></tp:taxon-name></italic> and <italic><tp:taxon-name><tp:taxon-name-part taxon-name-part-type="genus" reg="Michelia">Michelia</tp:taxon-name-part> <tp:taxon-name-part taxon-name-part-type="species" reg="cavaleriei">cavaleriei</tp:taxon-name-part></tp:taxon-name></italic>, the 2001 and 2008 publications with a noted elevational range of 1200–1500 m despite Handel-Mazzetti’s type collection being made at ca. 950 metres. However, <italic><tp:taxon-name><tp:taxon-name-part taxon-name-part-type="genus" reg="Magnolia">M.</tp:taxon-name-part> <tp:taxon-name-part taxon-name-part-type="species" reg="platypetala">platypetala</tp:taxon-name-part></tp:taxon-name></italic> retains its species status in <xref ref-type="bibr" rid="B48">Law et al. (1996</xref>: 177), <xref ref-type="bibr" rid="B55">Liu et al. (2004</xref>: 306), <xref ref-type="bibr" rid="B71">Sima (2011</xref>: 219), <xref ref-type="bibr" rid="B20">Deng and Yang (2015</xref>: 144) and <xref ref-type="bibr" rid="B86">Yang et al. (2016</xref>: 306).</p></tp:treatment-sec><tp:treatment-sec sec-type="Note 3" id="SECID0EKTCI"><title>Note 3.</title><p><xref ref-type="bibr" rid="B34">Grimshaw and Bayton (2009</xref>: 500) record a personal communication received from Richard Figlar in 2007 advising that “this taxon (<tp:taxon-name><tp:taxon-name-part taxon-name-part-type="genus" reg="Magnolia">Magnolia</tp:taxon-name-part> <tp:taxon-name-part taxon-name-part-type="species" reg="maudiae">maudiae</tp:taxon-name-part> <tp:taxon-name-part taxon-name-part-type="infraspecific-rank">var.</tp:taxon-name-part> <tp:taxon-name-part taxon-name-part-type="variety" reg="platypetala">platypetala</tp:taxon-name-part></tp:taxon-name>) probably ought to be recognised at the specific level, as <italic><tp:taxon-name><tp:taxon-name-part taxon-name-part-type="genus" reg="Magnolia">Magnolia</tp:taxon-name-part> <tp:taxon-name-part taxon-name-part-type="species" reg="platypetala">platypetala</tp:taxon-name-part></tp:taxon-name></italic>, as it differs considerably from <italic><tp:taxon-name><tp:taxon-name-part taxon-name-part-type="genus" reg="Magnolia">M.</tp:taxon-name-part> <tp:taxon-name-part taxon-name-part-type="species" reg="maudiae">maudiae</tp:taxon-name-part></tp:taxon-name></italic> both in its hairiness and its later bud-break”. <xref ref-type="bibr" rid="B71">Sima (2011</xref>: 327), illustrates the contrasting difference between the indumentum of the undersurfaces of the leaves of <italic><tp:taxon-name><tp:taxon-name-part taxon-name-part-type="genus" reg="Magnolia">M.</tp:taxon-name-part> <tp:taxon-name-part taxon-name-part-type="species" reg="platypetala">platypetala</tp:taxon-name-part></tp:taxon-name></italic> (Plate 3-4H) and that of the leaves of <italic><tp:taxon-name><tp:taxon-name-part taxon-name-part-type="genus" reg="Magnolia">M.</tp:taxon-name-part> <tp:taxon-name-part taxon-name-part-type="species" reg="maudiae">maudiae</tp:taxon-name-part></tp:taxon-name></italic> (Plate 3-4C). Additionally, in a study by <xref ref-type="bibr" rid="B88">Zhang and Xia (2007)</xref> on leaf architecture and its taxonomic significance in respect of subtribe <tp:taxon-name><tp:taxon-name-part taxon-name-part-type="subtribe">Micheliinae</tp:taxon-name-part></tp:taxon-name> of <tp:taxon-name><tp:taxon-name-part taxon-name-part-type="family">Magnoliaceae</tp:taxon-name-part></tp:taxon-name>, the pronounced contrast in the leaves of <italic><tp:taxon-name><tp:taxon-name-part taxon-name-part-type="genus" reg="Michelia">Michelia</tp:taxon-name-part> <tp:taxon-name-part taxon-name-part-type="species" reg="platypetala">platypetala</tp:taxon-name-part></tp:taxon-name></italic> and <italic><tp:taxon-name><tp:taxon-name-part taxon-name-part-type="genus" reg="Michelia">M.</tp:taxon-name-part> <tp:taxon-name-part taxon-name-part-type="species" reg="cavaleriei">cavaleriei</tp:taxon-name-part></tp:taxon-name></italic> as revealed by stereoscopic magnified imaging (shown at figs. 36 and 37 in their paper), resulted in these authors concluding that these two taxa should be recognised as independent species”. It is apparent that there is now an almost unanimous consensus of the species status of <italic><tp:taxon-name><tp:taxon-name-part taxon-name-part-type="genus" reg="Michelia">Michelia</tp:taxon-name-part> <tp:taxon-name-part taxon-name-part-type="species" reg="platypetala">platypetala</tp:taxon-name-part></tp:taxon-name></italic>, which is confirmed by the comparison of its morphological features with those of <italic><tp:taxon-name><tp:taxon-name-part taxon-name-part-type="genus" reg="Michelia">M.</tp:taxon-name-part> <tp:taxon-name-part taxon-name-part-type="species" reg="cavaleriei">cavaleriei</tp:taxon-name-part></tp:taxon-name></italic> compiled in Table <xref ref-type="table" rid="T5">5</xref> below. In view of its distinctive characteristics and accepting the majority recognition by the above-mentioned Chinese authors of <italic><tp:taxon-name><tp:taxon-name-part taxon-name-part-type="genus" reg="Michelia">Michelia</tp:taxon-name-part> <tp:taxon-name-part taxon-name-part-type="species" reg="platypetala">platypetala</tp:taxon-name-part></tp:taxon-name></italic> as a genuine species, it is here transferred to <italic><tp:taxon-name><tp:taxon-name-part taxon-name-part-type="genus" reg="Magnolia">Magnolia</tp:taxon-name-part></tp:taxon-name></italic> as a consequence of the past reduction of the remaining genera of subfamily <tp:taxon-name><tp:taxon-name-part taxon-name-part-type="subfamily">Magnolioideae</tp:taxon-name-part></tp:taxon-name> to the genus <italic><tp:taxon-name><tp:taxon-name-part taxon-name-part-type="genus" reg="Magnolia">Magnolia</tp:taxon-name-part></tp:taxon-name></italic>.</p><table-wrap id="T5" position="float" orientation="portrait"><label>Table 5.</label><caption><p>Differentiating features of the species <italic><tp:taxon-name><tp:taxon-name-part taxon-name-part-type="genus" reg="Michelia">Michelia</tp:taxon-name-part> <tp:taxon-name-part taxon-name-part-type="species" reg="platypetala">platypetala</tp:taxon-name-part></tp:taxon-name></italic> and <italic><tp:taxon-name><tp:taxon-name-part taxon-name-part-type="genus" reg="Michelia">M.</tp:taxon-name-part> <tp:taxon-name-part taxon-name-part-type="species" reg="cavaleriei">cavaleriei</tp:taxon-name-part></tp:taxon-name></italic>.</p></caption><table id="TID0ED1AK" rules="all"><tbody><tr><td rowspan="1" colspan="1">
                    <bold>Plant feature</bold>
                  </td><td rowspan="1" colspan="1">
                    <bold><italic><tp:taxon-name><tp:taxon-name-part taxon-name-part-type="genus" reg="Michelia">Michelia</tp:taxon-name-part> <tp:taxon-name-part taxon-name-part-type="species" reg="platypetala">platypetala</tp:taxon-name-part></tp:taxon-name></italic> Hand-Mazz.</bold>
                  </td><td rowspan="1" colspan="1">
                    <bold><italic><tp:taxon-name><tp:taxon-name-part taxon-name-part-type="genus" reg="Michelia">Michelia</tp:taxon-name-part> <tp:taxon-name-part taxon-name-part-type="species" reg="cavaleriei">cavaleriei</tp:taxon-name-part></tp:taxon-name></italic> Finet &amp; Gagnep.</bold>
                  </td></tr><tr><td rowspan="1" colspan="1">life form</td><td rowspan="1" colspan="1">medium-sized tree to 20 m</td><td rowspan="1" colspan="1">small-sized tree 7–10 metres</td></tr><tr><td rowspan="1" colspan="1">indumentum of branchlets</td><td rowspan="1" colspan="1">rufous sericeous</td><td rowspan="1" colspan="1">silver-grey or rufous appressed pilose<sup>¶</sup></td></tr><tr><td rowspan="1" colspan="1">indumentum of buds</td><td rowspan="1" colspan="1">rufous sericeous</td><td rowspan="1" colspan="1">silver-grey or rufous appressed pilose<sup>¶</sup></td></tr><tr><td rowspan="1" colspan="1">leaf shape</td><td rowspan="1" colspan="1">oblong or elliptic-oblong</td><td rowspan="1" colspan="1">narrowly oblong or narrowly oblanceolate-oblong<sup>¶</sup></td></tr><tr><td rowspan="1" colspan="1">leaf dimensions</td><td rowspan="1" colspan="1">11–18(–20) × 4–6(–7) cm (12–17 × 4.5–6.5 cm<sup>†</sup>)</td><td rowspan="1" colspan="1">10–20 × 3.5–6.5 cm<sup>¶</sup> (8–21 × 2.5–5 cm<sup>#</sup>)</td></tr><tr><td rowspan="1" colspan="1">leaf apex</td><td rowspan="1" colspan="1">acuminate or abruptly narrowed short-acuminate</td><td rowspan="1" colspan="1">acuminate or short-acute<sup>¶</sup></td></tr><tr><td rowspan="1" colspan="1">leaf base</td><td rowspan="1" colspan="1">broadly cuneate or obtuse</td><td rowspan="1" colspan="1">cuneate or broadly cuneate<sup>¶</sup></td></tr><tr><td rowspan="1" colspan="1">leaf indumentum abaxially</td><td rowspan="1" colspan="1">greyish-white appressed puberulent or rufous appressed hairs</td><td rowspan="1" colspan="1">silver-grey or rufous pilose, appressed when young<sup>¶</sup></td></tr><tr><td rowspan="1" colspan="1">lateral leaf veins</td><td rowspan="1" colspan="1">8–14 pairs</td><td rowspan="1" colspan="1">11–15 pairs<sup>§</sup></td></tr><tr><td rowspan="1" colspan="1">petiole length</td><td rowspan="1" colspan="1">2–3 cm<sup>†</sup></td><td rowspan="1" colspan="1">2 cm (0.7–1.5 cm<sup>#</sup>)</td></tr><tr><td rowspan="1" colspan="1">pedicel (peduncle) length</td><td rowspan="1" colspan="1">0.5–2 cm</td><td rowspan="1" colspan="1">1.5–2.5 cm<sup>§</sup></td></tr><tr><td rowspan="1" colspan="1">bract scar number</td><td rowspan="1" colspan="1">2</td><td rowspan="1" colspan="1">2–3</td></tr><tr><td rowspan="1" colspan="1">tepal number and shape</td><td rowspan="1" colspan="1">9 (9–11<sup>†</sup>), obovate-elliptic or elliptic</td><td rowspan="1" colspan="1">ca. 12 (10–12<sup>#</sup>): obovate-elliptic<sup>¶</sup></td></tr><tr><td rowspan="1" colspan="1">tepal length (outer 3)</td><td rowspan="1" colspan="1">5–7 cm</td><td rowspan="1" colspan="1">2.5 cm (2.5–4 cm<sup>¶</sup>)</td></tr><tr><td rowspan="1" colspan="1">stamen / anther length</td><td rowspan="1" colspan="1">ca. 1 cm / ca. 6 mm</td><td rowspan="1" colspan="1">1.2–1.4 cm / ca. 8 mm<sup>§</sup></td></tr><tr><td rowspan="1" colspan="1">gynoecium shape, length and indumentum</td><td rowspan="1" colspan="1">cylindric, 6–8 mm, grey or golden puberulent</td><td rowspan="1" colspan="1">narrowly ovoid, ca.10 mm, glabrous except for few bristly hairs towards apex of the carpels<sup>‡</sup></td></tr><tr><td rowspan="1" colspan="1">gynophore length</td><td rowspan="1" colspan="1">ca. 5 mm</td><td rowspan="1" colspan="1">ca. 4 mm<sup>§</sup></td></tr><tr><td rowspan="1" colspan="1">number of ovules</td><td rowspan="1" colspan="1">ca. 8 in each immature carpel</td><td rowspan="1" colspan="1">2 in each immature carpel</td></tr><tr><td rowspan="1" colspan="1">fruit aggregate length</td><td rowspan="1" colspan="1">5–15 cm</td><td rowspan="1" colspan="1">5–10 cm<sup>¶</sup></td></tr><tr><td rowspan="1" colspan="1">mature carpels shape and size</td><td rowspan="1" colspan="1">ellipsoid, rarely globose or ovoid, 1.5–2(–2.5) × 1–1.5 cm</td><td rowspan="1" colspan="1">obovoid or ellipsoid, 1.5–2 cm long<sup>§</sup></td></tr><tr><td rowspan="1" colspan="1">flowering period</td><td rowspan="1" colspan="1">March–April</td><td rowspan="1" colspan="1">March<sup>§</sup></td></tr></tbody></table><table-wrap-foot><fn><p>The distinguishing features of <italic><tp:taxon-name><tp:taxon-name-part taxon-name-part-type="genus" reg="Michelia">Michelia</tp:taxon-name-part> <tp:taxon-name-part taxon-name-part-type="species" reg="platypetala">platypetala</tp:taxon-name-part></tp:taxon-name></italic> are mainly cited from <xref ref-type="bibr" rid="B48">Law et al. (1996</xref>: 177), <xref ref-type="bibr" rid="B55">Liu et al. (2004</xref>: 306) and <xref ref-type="bibr" rid="B86">Yang et al. (2016</xref>: 306)<sup>†</sup>, because the description of <italic><tp:taxon-name><tp:taxon-name-part taxon-name-part-type="genus" reg="Magnolia">M.</tp:taxon-name-part> <tp:taxon-name-part taxon-name-part-type="species" reg="platypetala">platypetala</tp:taxon-name-part></tp:taxon-name></italic> Hand.-Mazz. (1921) includes the composite description of 2 species, including for the fruit of the subsequently named <italic><tp:taxon-name><tp:taxon-name-part taxon-name-part-type="genus" reg="Magnolia">M.</tp:taxon-name-part> <tp:taxon-name-part taxon-name-part-type="species" reg="fallax">fallax</tp:taxon-name-part></tp:taxon-name></italic>. The features of <italic><tp:taxon-name><tp:taxon-name-part taxon-name-part-type="genus" reg="Michelia">M.</tp:taxon-name-part> <tp:taxon-name-part taxon-name-part-type="species" reg="cavaleriei">cavaleriei</tp:taxon-name-part></tp:taxon-name></italic> are from <xref ref-type="bibr" rid="B26">Finet and Gagnepain (1906)</xref>, supplemented by <xref ref-type="bibr" rid="B18">Dandy (1928c</xref>: 130)<sup>‡</sup>, <xref ref-type="bibr" rid="B48">Law et al. (1996</xref>: 184)<sup>§</sup>, <xref ref-type="bibr" rid="B55">Liu et al. (2004</xref>: 229)<sup>¶</sup> and <xref ref-type="bibr" rid="B86">Yang et al. (2016</xref>: 239)<sup>#</sup>.</p></fn></table-wrap-foot></table-wrap></tp:treatment-sec><ref-list><ref id="B12"><mixed-citation xmlns:xlink="http://www.w3.org/1999/xlink" xlink:type="simple"><person-group><name name-style="western"><surname>Chen</surname><given-names>BL</given-names></name><name name-style="western"><surname>Nooteboom</surname><given-names>HP</given-names></name></person-group> (<year>1993</year>) <article-title>Notes on <tp:taxon-name><tp:taxon-name-part taxon-name-part-type="family">Magnoliaceae</tp:taxon-name-part></tp:taxon-name> III: The <tp:taxon-name><tp:taxon-name-part taxon-name-part-type="family">Magnoliaceae</tp:taxon-name-part></tp:taxon-name> of China.</article-title><source>Annals of Missouri Botanical Garden</source><volume>80</volume>(<issue>4</issue>): <fpage>999</fpage>–<lpage>1104</lpage>. <ext-link xlink:type="simple" ext-link-type="doi" xlink:href="10.2307/2399942">https://doi.org/10.2307/2399942</ext-link></mixed-citation></ref><ref id="B27"><mixed-citation xmlns:xlink="http://www.w3.org/1999/xlink" xlink:type="simple"><person-group><name name-style="western"><surname>Frodin</surname><given-names>DG</given-names></name><name name-style="western"><surname>Govaerts</surname><given-names>R</given-names></name></person-group> (<year>1996</year>) <source>World Checklist and Bibliography of <tp:taxon-name><tp:taxon-name-part taxon-name-part-type="family">Magnoliaceae</tp:taxon-name-part></tp:taxon-name>.</source><publisher-name>Information Services Department</publisher-name>, <publisher-loc>Royal Botanic Gardens, Kew</publisher-loc>, <size units="page">72 pp</size>.</mixed-citation></ref><ref id="B82"><mixed-citation xmlns:xlink="http://www.w3.org/1999/xlink" xlink:type="simple"><person-group><name name-style="western"><surname>Wu</surname><given-names>ZY (Ed-in-Chief)</given-names></name><name name-style="western"><surname>Chen</surname><given-names>SK (Vice Ed-in-Chief)</given-names></name></person-group> (<year>2006</year>) Flora Yunnanica. Tomus 6 (<tp:taxon-name><tp:taxon-name-part taxon-name-part-type="phylum">Spermatophyta</tp:taxon-name-part></tp:taxon-name>). Science Press, Beijing, 1–889. [In Chinese] [<tp:taxon-name><tp:taxon-name-part taxon-name-part-type="family">Magnoliaceae</tp:taxon-name-part></tp:taxon-name>: pp. 1–62] <ext-link xlink:type="simple" ext-link-type="uri" xlink:href="https://www.biodiversitylibrary.org/page/36697291">https://www.biodiversitylibrary.org/page/36697291</ext-link> [accessed 9.03.2020]</mixed-citation></ref><ref id="B70"><mixed-citation xmlns:xlink="http://www.w3.org/1999/xlink" xlink:type="simple"><person-group><name name-style="western"><surname>Sima</surname><given-names>YK</given-names></name></person-group> (<year>2001</year>) Some notes on <tp:taxon-name><tp:taxon-name-part taxon-name-part-type="genus">Magnolia</tp:taxon-name-part> <tp:taxon-name-part taxon-name-part-type="infraspecific-rank">subgenus</tp:taxon-name-part> <tp:taxon-name-part taxon-name-part-type="subgenus">Michelia</tp:taxon-name-part></tp:taxon-name> from China. Yunnan Forestry Science and Technology 2001(2): 29–35, 40. [In Chinese, English endtitle/ abstract] <ext-link xlink:type="simple" ext-link-type="uri" xlink:href="http://www.doc88.com/p-4833472412295.html">http://www.doc88.com/p-4833472412295.html</ext-link></mixed-citation></ref><ref id="B84"><mixed-citation xmlns:xlink="http://www.w3.org/1999/xlink" xlink:type="simple"><person-group><name name-style="western"><surname>Xia</surname><given-names>NH</given-names></name><name name-style="western"><surname>Liu</surname><given-names>YH [Law YW]</given-names></name><name name-style="western"><surname>Nooteboom</surname><given-names>HP</given-names></name></person-group> (<year>2008</year>) <article-title><tp:taxon-name><tp:taxon-name-part taxon-name-part-type="family">Magnoliaceae</tp:taxon-name-part></tp:taxon-name>.</article-title> In: <person-group><name name-style="western"><surname>Wu</surname><given-names>ZY</given-names></name><name name-style="western"><surname>Raven</surname><given-names>PH</given-names></name><name name-style="western"><surname>Hong</surname><given-names>DY</given-names></name></person-group> (<role>Eds</role>) <issue-title>Flora of China, Text Vol.</issue-title><source>7 (<tp:taxon-name><tp:taxon-name-part taxon-name-part-type="family">Menispermaceae</tp:taxon-name-part></tp:taxon-name> through <tp:taxon-name><tp:taxon-name-part taxon-name-part-type="family">Capparaceae</tp:taxon-name-part></tp:taxon-name>). Science Press, Beijing and Missouri Botanical Garden Press, St. Louis</source>, <fpage>48</fpage>–<lpage>91</lpage>. <ext-link xlink:type="simple" ext-link-type="uri" xlink:href="http://flora.huh.harvard.edu/china/mss/volume07/Magnoliaceae.pdf">http://flora.huh.harvard.edu/china/mss/volume07/Magnoliaceae.pdf</ext-link> [accessed 9.03.2020]</mixed-citation></ref><ref id="B18"><mixed-citation xmlns:xlink="http://www.w3.org/1999/xlink" xlink:type="simple"><person-group><name name-style="western"><surname>Dandy</surname><given-names>JE</given-names></name></person-group> (<year>1928c</year>) <article-title>New or noteworthy Chinese <tp:taxon-name><tp:taxon-name-part taxon-name-part-type="tribe">Magnolieae</tp:taxon-name-part></tp:taxon-name>.</article-title><source>Notes from the Royal Botanic Garden, Edinburgh</source><volume>16</volume>(<issue>77</issue>): <fpage>123</fpage>–<lpage>133</lpage>.</mixed-citation></ref><ref id="B48"><mixed-citation xmlns:xlink="http://www.w3.org/1999/xlink" xlink:type="simple"><person-group><name name-style="western"><surname>Law</surname><given-names>YW</given-names></name><name name-style="western"><surname>Lo</surname><given-names>HS</given-names></name><name name-style="western"><surname>Wu</surname><given-names>YF</given-names></name><name name-style="western"><surname>Chang</surname><given-names>BN [Eds]</given-names></name></person-group> (<year>1996</year>) <tp:taxon-name><tp:taxon-name-part taxon-name-part-type="family">Magnoliaceae</tp:taxon-name-part></tp:taxon-name>. In: Flora Reipublicae Popularis Sinicae Tomus 30(1) <tp:taxon-name><tp:taxon-name-part taxon-name-part-type="division">Angiospermae</tp:taxon-name-part></tp:taxon-name>, <tp:taxon-name><tp:taxon-name-part taxon-name-part-type="class">Dicotyledoneae</tp:taxon-name-part></tp:taxon-name>: <tp:taxon-name><tp:taxon-name-part taxon-name-part-type="family">Menispermaceae</tp:taxon-name-part></tp:taxon-name>, <tp:taxon-name><tp:taxon-name-part taxon-name-part-type="family">Magnoliaceae</tp:taxon-name-part></tp:taxon-name>. Science Press, Beijing, 82–273. <ext-link xlink:type="simple" ext-link-type="uri" xlink:href="http://frps.iplant.cn/">http://frps.iplant.cn/</ext-link> [accessed 9.03.2020]</mixed-citation></ref><ref id="B55"><mixed-citation xmlns:xlink="http://www.w3.org/1999/xlink" xlink:type="simple"><person-group><name name-style="western"><surname>Liu</surname><given-names>YH (Law YW)</given-names></name><name name-style="western"><surname>Zeng</surname><given-names>QW</given-names></name><name name-style="western"><surname>Zhou</surname><given-names>RZ</given-names></name><name name-style="western"><surname>Xing</surname><given-names>FW [Eds]</given-names></name></person-group> (<year>2004</year>) <source>Magnolias of China.</source><publisher-name>Baitong Group</publisher-name>, <publisher-loc>Beijing Science &amp; Technology Press, Beijing</publisher-loc>, <size units="page">392 pp</size>. [In Chinese and English]</mixed-citation></ref><ref id="B71"><mixed-citation xmlns:xlink="http://www.w3.org/1999/xlink" xlink:type="simple"><person-group><name name-style="western"><surname>Sima</surname><given-names>YK</given-names></name></person-group> (<year>2011</year>) <source>A Taxonomic Revision of the <tp:taxon-name><tp:taxon-name-part taxon-name-part-type="family">Magnoliaceae</tp:taxon-name-part></tp:taxon-name> from China.</source><publisher-name>PhD Thesis</publisher-name>, <publisher-loc>Yunnan University, Kunming</publisher-loc>, <size units="page">365 pp</size>. [In Chinese, English subtitle/ abstract] <ext-link xlink:type="simple" ext-link-type="uri" xlink:href="http://www.docin.com/p-1050989203.html">http://www.docin.com/p-1050989203.html</ext-link> [accessed 9.03.2020]</mixed-citation></ref><ref id="B20"><mixed-citation xmlns:xlink="http://www.w3.org/1999/xlink" xlink:type="simple"><person-group><name name-style="western"><surname>Deng</surname><given-names>LX</given-names></name><name name-style="western"><surname>Yang</surname><given-names>XY</given-names></name></person-group> (<year>2015</year>) <source>Guizhou <tp:taxon-name><tp:taxon-name-part taxon-name-part-type="family">Magnoliaceae</tp:taxon-name-part></tp:taxon-name> Plants.</source><publisher-name>Guizhou Science and Technology Publishing House</publisher-name>, <publisher-loc>Guiyang</publisher-loc>, <size units="page">360 pp</size>. [In Chinese with Latin plant names]</mixed-citation></ref><ref id="B86"><mixed-citation xmlns:xlink="http://www.w3.org/1999/xlink" xlink:type="simple"><person-group><name name-style="western"><surname>Yang</surname><given-names>KM</given-names></name><name name-style="western"><surname>Chen</surname><given-names>XL</given-names></name><name name-style="western"><surname>Gong</surname><given-names>X</given-names></name><name name-style="western"><surname>Wang</surname><given-names>YL [Eds]</given-names></name></person-group> (<year>2016</year>) <source>Ex Situ Cultivated Flora of China : <tp:taxon-name><tp:taxon-name-part taxon-name-part-type="family">Magnoliaceae</tp:taxon-name-part></tp:taxon-name>.</source><publisher-name>Science Press</publisher-name>, <publisher-loc>Beijing</publisher-loc>, <size units="page">403 pp</size>. [In Chinese, English subtitle]</mixed-citation></ref><ref id="B34"><mixed-citation xmlns:xlink="http://www.w3.org/1999/xlink" xlink:type="simple"><person-group><name name-style="western"><surname>Grimshaw</surname><given-names>J</given-names></name><name name-style="western"><surname>Bayton</surname><given-names>R</given-names></name></person-group> (<year>2009</year>) <source>New Trees–Recent Introductions to Cultivation.</source><publisher-name>International Dendrology Society/ Kew Publishing</publisher-name>, <publisher-loc>Royal Botanic Gardens, Kew</publisher-loc>, <size units="page">976 pp</size>.</mixed-citation></ref><ref id="B88"><mixed-citation xmlns:xlink="http://www.w3.org/1999/xlink" xlink:type="simple"><person-group><name name-style="western"><surname>Zhang</surname><given-names>XH</given-names></name><name name-style="western"><surname>Xia</surname><given-names>NH</given-names></name></person-group> (<year>2007</year>) <article-title>Leaf architecture of subtribe <tp:taxon-name><tp:taxon-name-part taxon-name-part-type="subtribe">Micheliinae</tp:taxon-name-part></tp:taxon-name> (<tp:taxon-name><tp:taxon-name-part taxon-name-part-type="family">Magnoliaceae</tp:taxon-name-part></tp:taxon-name>) and its taxonomic significance.</article-title><source>Acta Phytotaxonomica Sinica</source><volume>45</volume>(<issue>2</issue>): <fpage>167</fpage>–<lpage>190</lpage>. [In English, Chinese endtitle/abstract] <ext-link xlink:type="simple" ext-link-type="uri" xlink:href="http://www.plantsystematics.com/CN/article/downloadArticleFile.do?attachType=PDF%26id=225">http://www.plantsystematics.com/CN/article/downloadArticleFile.do?attachType=PDF&amp;id=225</ext-link> [accessed 9.03.2020]</mixed-citation></ref><ref id="B26"><mixed-citation xmlns:xlink="http://www.w3.org/1999/xlink" xlink:type="simple"><person-group><name name-style="western"><surname>Finet</surname><given-names>AE</given-names></name><name name-style="western"><surname>Gagnepain</surname><given-names>F</given-names></name></person-group> (<year>1906</year>) <article-title>Espèces nouvelles de l’Asie orientale.</article-title><source>Bulletin de la Société Botanique de France</source><volume>53</volume>: <fpage>573</fpage>–<lpage>576</lpage>. [In Latin and French] [<italic><tp:taxon-name><tp:taxon-name-part taxon-name-part-type="genus">Michelia</tp:taxon-name-part> <tp:taxon-name-part taxon-name-part-type="species">cavaleriei</tp:taxon-name-part></tp:taxon-name></italic>, p. 573] <ext-link xlink:type="simple" ext-link-type="uri" xlink:href="https://biodiversitylibrary.org/page/332992">https://biodiversitylibrary.org/page/332992</ext-link> [accessed: 9.03.2020]</mixed-citation></ref></ref-list></tp:taxon-treatment>
