# Supplementary material for: Twenty-six additional new combinations in the Magnolia (Magnoliaceae) of China and Vietnam
Source: PhytoKeys. 2020 Apr 30;146:1–35. doi: 10.3897/phytokeys.146.52114 (PMC7205859; doi:10.3897/phytokeys.146.52114)
Supplement: XML Treatment for Magnolia puberula [file phytokeys.146.52114-treatment17.xml]

<!DOCTYPE tp:taxon-treatment
  PUBLIC "-//TaxonX//DTD Taxonomic Treatment Publishing DTD v0 20100105//EN" "tax-treatment-NSO.dtd">
<tp:taxon-treatment xmlns:tp="http://www.plazi.org/taxpub"><tp:treatment-meta><kwd-group><label>Taxon classification</label><kwd><named-content xmlns:xlink="http://www.w3.org/1999/xlink" content-type="kingdom">Plantae</named-content></kwd><kwd><named-content xmlns:xlink="http://www.w3.org/1999/xlink" content-type="order">Magnoliales</named-content></kwd><kwd><named-content xmlns:xlink="http://www.w3.org/1999/xlink" content-type="family">Magnoliaceae</named-content></kwd></kwd-group><mixed-citation publication-type="journal"><person-group><name><surname>Callaghan</surname><given-names>Christopher B.</given-names></name><name><surname>Png</surname><given-names>Siak K.</given-names></name></person-group><article-title>Twenty-six additional new combinations in the <italic><tp:taxon-name><tp:taxon-name-part taxon-name-part-type="genus" reg="Magnolia">Magnolia</tp:taxon-name-part></tp:taxon-name></italic> (<tp:taxon-name><tp:taxon-name-part taxon-name-part-type="family">Magnoliaceae</tp:taxon-name-part></tp:taxon-name>) of China and Vietnam</article-title><source>PhytoKeys</source><day>30</day><month>4</month><year>2020</year><volume>146</volume><fpage>1</fpage><lpage>35</lpage><pub-id pub-id-type="doi">10.3897/phytokeys.146.52114</pub-id></mixed-citation></tp:treatment-meta><tp:nomenclature><tp:taxon-name><object-id xmlns:xlink="http://www.w3.org/1999/xlink" content-type="arpha" xlink:type="simple">B16DCB25-85E5-5B4A-AC3D-B97CEA28256D</object-id>
            <tp:taxon-name-part taxon-name-part-type="genus" reg="Magnolia">Magnolia</tp:taxon-name-part>
            <tp:taxon-name-part taxon-name-part-type="species" reg="puberula">puberula</tp:taxon-name-part>
            <object-id xmlns:xlink="http://www.w3.org/1999/xlink" content-type="ipni" xlink:type="simple">urn:lsid:ipni.org:names:77209537-1</object-id>
          </tp:taxon-name><tp:taxon-authority>(D.L. Fu) C.B. Callaghan &amp; S.K. Png</tp:taxon-authority><tp:taxon-status xmlns:xlink="http://www.w3.org/1999/xlink" xlink:type="simple">comb. nov.</tp:taxon-status></tp:nomenclature><tp:treatment-sec sec-type="Basionym" id="SECID0EGHDI"><title>Basionym.</title><p><italic><tp:taxon-name><tp:taxon-name-part taxon-name-part-type="genus" reg="Yulania">Yulania</tp:taxon-name-part> <tp:taxon-name-part taxon-name-part-type="species" reg="puberula">puberula</tp:taxon-name-part></tp:taxon-name></italic> D.L. Fu. In: D.L. Fu et al., Amer. J. Agric. and Forest. 7(5): 208–209, fig. 3 (2019a).</p></tp:treatment-sec><tp:treatment-sec sec-type="Chinese name" id="SECID0EXHDI"><title>Chinese name.</title><p>短毛玉兰 meaning “short-haired yulan”</p></tp:treatment-sec><tp:treatment-sec sec-type="material" id="SECID0E3HDI"><title>Type.</title><p>CHINA. Hubei Province, Wudang Mountain, ca. 970 m, 26 March 2018, <italic>D.L. Fu 2018032601</italic> (holotype: <named-content xmlns:xlink="http://www.w3.org/1999/xlink" content-type="dwc:institutional_code" xlink:type="simple">CAF</named-content>, fl. n.v.). Same locality, 8 October 2017, <italic>D.L. Fu 2017100801</italic> (paratype: <named-content xmlns:xlink="http://www.w3.org/1999/xlink" content-type="dwc:institutional_code" xlink:type="simple">CAF</named-content>, fr. n.v.).</p></tp:treatment-sec><tp:treatment-sec sec-type="notes" id="SECID0EWIDI"><title>Note.</title><p>The type specimens of <italic><tp:taxon-name><tp:taxon-name-part taxon-name-part-type="genus" reg="Yulania">Yulania</tp:taxon-name-part> <tp:taxon-name-part taxon-name-part-type="species" reg="puberula">puberula</tp:taxon-name-part></tp:taxon-name></italic> cannot be located at the Beijing herbarium of <named-content xmlns:xlink="http://www.w3.org/1999/xlink" content-type="dwc:institutional_code" xlink:type="simple">CAF</named-content> (Wang Hongbin, pers. comm., March 2020).</p></tp:treatment-sec></tp:taxon-treatment>
