# Supplementary material for: Twenty-six additional new combinations in the Magnolia (Magnoliaceae) of China and Vietnam
Source: PhytoKeys. 2020 Apr 30;146:1–35. doi: 10.3897/phytokeys.146.52114 (PMC7205859; doi:10.3897/phytokeys.146.52114)
Supplement: XML Treatment for Magnolia pubipedunculata [file phytokeys.146.52114-treatment18.xml]

<!DOCTYPE tp:taxon-treatment
  PUBLIC "-//TaxonX//DTD Taxonomic Treatment Publishing DTD v0 20100105//EN" "tax-treatment-NSO.dtd">
<tp:taxon-treatment xmlns:tp="http://www.plazi.org/taxpub"><tp:treatment-meta><kwd-group><label>Taxon classification</label><kwd><named-content xmlns:xlink="http://www.w3.org/1999/xlink" content-type="kingdom">Plantae</named-content></kwd><kwd><named-content xmlns:xlink="http://www.w3.org/1999/xlink" content-type="order">Magnoliales</named-content></kwd><kwd><named-content xmlns:xlink="http://www.w3.org/1999/xlink" content-type="family">Magnoliaceae</named-content></kwd></kwd-group><mixed-citation publication-type="journal"><person-group><name><surname>Callaghan</surname><given-names>Christopher B.</given-names></name><name><surname>Png</surname><given-names>Siak K.</given-names></name></person-group><article-title>Twenty-six additional new combinations in the <italic><tp:taxon-name><tp:taxon-name-part taxon-name-part-type="genus" reg="Magnolia">Magnolia</tp:taxon-name-part></tp:taxon-name></italic> (<tp:taxon-name><tp:taxon-name-part taxon-name-part-type="family">Magnoliaceae</tp:taxon-name-part></tp:taxon-name>) of China and Vietnam</article-title><source>PhytoKeys</source><day>30</day><month>4</month><year>2020</year><volume>146</volume><fpage>1</fpage><lpage>35</lpage><pub-id pub-id-type="doi">10.3897/phytokeys.146.52114</pub-id></mixed-citation></tp:treatment-meta><tp:nomenclature><tp:taxon-name><object-id xmlns:xlink="http://www.w3.org/1999/xlink" content-type="arpha" xlink:type="simple">E3D31149-61BA-55B0-A2B9-79B7935429CB</object-id>
            <tp:taxon-name-part taxon-name-part-type="genus" reg="Magnolia">Magnolia</tp:taxon-name-part>
            <tp:taxon-name-part taxon-name-part-type="species" reg="pubipedunculata">pubipedunculata</tp:taxon-name-part>
            <object-id xmlns:xlink="http://www.w3.org/1999/xlink" content-type="ipni" xlink:type="simple">urn:lsid:ipni.org:names:77209538-1</object-id>
          </tp:taxon-name><tp:taxon-authority>(Q.W. Zeng &amp; X.M. Hu) C.B. Callaghan &amp; S.K. Png</tp:taxon-authority><tp:taxon-status xmlns:xlink="http://www.w3.org/1999/xlink" xlink:type="simple">comb. nov.</tp:taxon-status></tp:nomenclature><tp:treatment-sec sec-type="Basionym" id="SECID0EXKDI"><title>Basionym.</title><p><italic><tp:taxon-name><tp:taxon-name-part taxon-name-part-type="genus" reg="Manglietia">Manglietia</tp:taxon-name-part> <tp:taxon-name-part taxon-name-part-type="species" reg="pubipedunculata">pubipedunculata</tp:taxon-name-part></tp:taxon-name></italic> Q.W. Zeng &amp; X.M. Hu. In: X.M. Hu et al., PloS ONE l4 (3): 4–5, fig. 1 (e0210254: 2019). [13 March 2019 – epublished]</p></tp:treatment-sec><tp:treatment-sec sec-type="Chinese name" id="SECID0EILDI"><title>Chinese name.</title><p>柔毛花梗木莲 meaning “pubescent-peduncled manglietia”</p></tp:treatment-sec><tp:treatment-sec sec-type="material" id="SECID0ENLDI"><title>Type.</title><p>CHINA. Yunnan Province: Wenshan Prefecture, Maguan County, Miechang Town, Daxinzhai Village, Donggualin, Huashikeng, evergreen broad-leaved forests, 1453 m, <named-content xmlns:xlink="http://www.w3.org/1999/xlink" content-type="dwc:verbatimCoordinates" xlink:type="simple"><named-content content-type="geo-json" specific-use="{&#34;type&#34;:&#34;Point&#34;,&#34;coordinates&#34;:[104.089167,22.913889]}" id="NCID0EWLDI" xlink:type="simple">104°05'21"E; 22°54'50"N</named-content></named-content>, 14 May 2004, <italic>Q.W. Zeng 89</italic> (holotype: <named-content xmlns:xlink="http://www.w3.org/1999/xlink" content-type="dwc:institutional_code" xlink:type="simple">IBSC</named-content> n.v.). Same locality, 9 September 2003, <italic>Q.W. Zeng 80</italic> (paratype: <named-content xmlns:xlink="http://www.w3.org/1999/xlink" content-type="dwc:institutional_code" xlink:type="simple">IBSC</named-content> n.v.).</p></tp:treatment-sec><tp:treatment-sec sec-type="notes" id="SECID0EOMDI"><title>Note.</title><p>There are no data or images held at <named-content xmlns:xlink="http://www.w3.org/1999/xlink" content-type="dwc:institutional_code" xlink:type="simple">IBSC</named-content> for the holotype (Huang Xiangxu, pers. comm., July 2019).</p></tp:treatment-sec></tp:taxon-treatment>
