# Supplementary material for: Twenty-six additional new combinations in the Magnolia (Magnoliaceae) of China and Vietnam
Source: PhytoKeys. 2020 Apr 30;146:1–35. doi: 10.3897/phytokeys.146.52114 (PMC7205859; doi:10.3897/phytokeys.146.52114)
Supplement: XML Treatment for Magnolia septipetala [file phytokeys.146.52114-treatment22.xml]

<!DOCTYPE tp:taxon-treatment
  PUBLIC "-//TaxonX//DTD Taxonomic Treatment Publishing DTD v0 20100105//EN" "tax-treatment-NSO.dtd">
<tp:taxon-treatment xmlns:tp="http://www.plazi.org/taxpub"><tp:treatment-meta><kwd-group><label>Taxon classification</label><kwd><named-content xmlns:xlink="http://www.w3.org/1999/xlink" content-type="kingdom">Plantae</named-content></kwd><kwd><named-content xmlns:xlink="http://www.w3.org/1999/xlink" content-type="order">Magnoliales</named-content></kwd><kwd><named-content xmlns:xlink="http://www.w3.org/1999/xlink" content-type="family">Magnoliaceae</named-content></kwd></kwd-group><mixed-citation publication-type="journal"><person-group><name><surname>Callaghan</surname><given-names>Christopher B.</given-names></name><name><surname>Png</surname><given-names>Siak K.</given-names></name></person-group><article-title>Twenty-six additional new combinations in the <italic><tp:taxon-name><tp:taxon-name-part taxon-name-part-type="genus" reg="Magnolia">Magnolia</tp:taxon-name-part></tp:taxon-name></italic> (<tp:taxon-name><tp:taxon-name-part taxon-name-part-type="family">Magnoliaceae</tp:taxon-name-part></tp:taxon-name>) of China and Vietnam</article-title><source>PhytoKeys</source><day>30</day><month>4</month><year>2020</year><volume>146</volume><fpage>1</fpage><lpage>35</lpage><pub-id pub-id-type="doi">10.3897/phytokeys.146.52114</pub-id></mixed-citation></tp:treatment-meta><tp:nomenclature><tp:taxon-name><object-id xmlns:xlink="http://www.w3.org/1999/xlink" content-type="arpha" xlink:type="simple">885FC7B5-A2CA-50D0-A86C-41BD71B231A0</object-id>
            <tp:taxon-name-part taxon-name-part-type="genus" reg="Magnolia">Magnolia</tp:taxon-name-part>
            <tp:taxon-name-part taxon-name-part-type="species" reg="septipetala">septipetala</tp:taxon-name-part>
            <object-id xmlns:xlink="http://www.w3.org/1999/xlink" content-type="ipni" xlink:type="simple">urn:lsid:ipni.org:names:77209542-1</object-id>
          </tp:taxon-name><tp:taxon-authority>(Z.L. Nong) C.B. Callaghan &amp; S.K. Png</tp:taxon-authority><tp:taxon-status xmlns:xlink="http://www.w3.org/1999/xlink" xlink:type="simple">comb. nov.</tp:taxon-status></tp:nomenclature><tp:treatment-sec sec-type="Basionym" id="SECID0E63AK"><title>Basionym.</title><p><italic><tp:taxon-name><tp:taxon-name-part taxon-name-part-type="genus" reg="Michelia">Michelia</tp:taxon-name-part> <tp:taxon-name-part taxon-name-part-type="species" reg="septipetala">septipetala</tp:taxon-name-part></tp:taxon-name></italic> Z.L. Nong. In: <italic><tp:taxon-name><tp:taxon-name-part taxon-name-part-type="genus" reg="Guihaia">Guihaia</tp:taxon-name-part></tp:taxon-name></italic> 13(3): 220–221, fig. 1 (1993).</p></tp:treatment-sec><tp:treatment-sec sec-type="Chinese name" id="SECID0EX4AK"><title>Chinese name.</title><p>七瓣含笑 meaning “seven-petals (tepals) michelia” (the tepals in fact are recorded as 7–9)</p></tp:treatment-sec><tp:treatment-sec sec-type="material" id="SECID0E34AK"><title>Type.</title><p>CHINA. Jiangxi Province: Xinfeng County, Jinpen Shan, in woods, 21 May 1986, <italic>Nong Zhi-lin 086067</italic> (holotype: <named-content xmlns:xlink="http://www.w3.org/1999/xlink" content-type="dwc:institutional_code" xlink:type="simple">IBK</named-content>, fl. white n.v.). Other specimens recorded: Same locality? <italic>Nong Z.L. 086167</italic>. Jiangxi Province: Shangyou County, Wuzhifeng, Guangu Shan, 670 m, 23 November 1976, <italic>Nong Z.L. 760347</italic> (<named-content xmlns:xlink="http://www.w3.org/1999/xlink" content-type="dwc:institutional_code" xlink:type="simple">JXAU</named-content> online images!). Digital images of specimen <italic>760347</italic> with collector noted as Shi Xinghua, accessed 19 March 2019:</p><p>[<named-content xmlns:xlink="http://www.w3.org/1999/xlink" content-type="dwc:institutional_code" xlink:type="simple">JXAU</named-content>: 0001182]: <ext-link xmlns:xlink="http://www.w3.org/1999/xlink" xlink:type="simple" ext-link-type="uri" xlink:href="http://www.cvh.ac.cn/spm/JXAU/JXAU0001182">http://www.cvh.ac.cn/spm/JXAU/JXAU0001182</ext-link></p><p>[<named-content xmlns:xlink="http://www.w3.org/1999/xlink" content-type="dwc:institutional_code" xlink:type="simple">JXAU</named-content>: 0001183]: <ext-link xmlns:xlink="http://www.w3.org/1999/xlink" xlink:type="simple" ext-link-type="uri" xlink:href="http://www.cvh.ac.cn/spm/JXAU/JXAU0001183">http://www.cvh.ac.cn/spm/JXAU/JXAU0001183</ext-link></p><p>[<named-content xmlns:xlink="http://www.w3.org/1999/xlink" content-type="dwc:institutional_code" xlink:type="simple">JXAU</named-content>: 0001184]: <ext-link xmlns:xlink="http://www.w3.org/1999/xlink" xlink:type="simple" ext-link-type="uri" xlink:href="http://www.cvh.ac.cn/spm/JXAU/JXAU0001184">http://www.cvh.ac.cn/spm/JXAU/JXAU0001184</ext-link></p><p><italic><tp:taxon-name><tp:taxon-name-part taxon-name-part-type="genus" reg="Michelia">Michelia</tp:taxon-name-part> <tp:taxon-name-part taxon-name-part-type="species" reg="fujianensis">fujianensis</tp:taxon-name-part></tp:taxon-name></italic> Q.F. Zheng. In: <xref ref-type="bibr" rid="B83">Xia and Deng (2002</xref>: 130) and <xref ref-type="bibr" rid="B84">Xia et al. (2008</xref>: 83), both p.p. quoad syn. <italic><tp:taxon-name><tp:taxon-name-part taxon-name-part-type="genus" reg="Michelia">Michelia</tp:taxon-name-part> <tp:taxon-name-part taxon-name-part-type="species" reg="septipetala">septipetala</tp:taxon-name-part></tp:taxon-name></italic> Z.L. Nong.</p><p><italic><tp:taxon-name><tp:taxon-name-part taxon-name-part-type="genus" reg="Michelia">Michelia</tp:taxon-name-part> <tp:taxon-name-part taxon-name-part-type="species" reg="caloptila">caloptila</tp:taxon-name-part></tp:taxon-name></italic> Y.W. Law &amp; Y.F. Wu. In: <xref ref-type="bibr" rid="B71">Sima (2011</xref>: 234), p.p. quoad syn. <italic><tp:taxon-name><tp:taxon-name-part taxon-name-part-type="genus" reg="Michelia">Michelia</tp:taxon-name-part> <tp:taxon-name-part taxon-name-part-type="species" reg="septipetala">septipetala</tp:taxon-name-part></tp:taxon-name></italic> Z.L. Nong.</p></tp:treatment-sec><tp:treatment-sec sec-type="notes" id="SECID0EACBK"><title>Note.</title><p>The holotype specimen of <italic><tp:taxon-name><tp:taxon-name-part taxon-name-part-type="genus" reg="Michelia">Michelia</tp:taxon-name-part> <tp:taxon-name-part taxon-name-part-type="species" reg="septipetala">septipetala</tp:taxon-name-part></tp:taxon-name></italic> cannot be found at <named-content xmlns:xlink="http://www.w3.org/1999/xlink" content-type="dwc:institutional_code" xlink:type="simple">IBK</named-content> (Xu Wei-bin, pers. comm., July 2019). However, <italic><tp:taxon-name><tp:taxon-name-part taxon-name-part-type="genus" reg="Magnolia">M.</tp:taxon-name-part> <tp:taxon-name-part taxon-name-part-type="species" reg="septipetala">septipetala</tp:taxon-name-part></tp:taxon-name></italic> can be easily differentiated from both <italic><tp:taxon-name><tp:taxon-name-part taxon-name-part-type="genus" reg="Michelia">M.</tp:taxon-name-part> <tp:taxon-name-part taxon-name-part-type="species" reg="fujianensis">fujianensis</tp:taxon-name-part></tp:taxon-name></italic> and <italic><tp:taxon-name><tp:taxon-name-part taxon-name-part-type="genus" reg="Magnolia">M.</tp:taxon-name-part> <tp:taxon-name-part taxon-name-part-type="species" reg="caloptila">caloptila</tp:taxon-name-part></tp:taxon-name></italic>, the 2 species under which it is noted in synonymy above, by the comparison of their morphological and phenological characteristics summarised in Table <xref ref-type="table" rid="T8">8</xref> below.</p><table-wrap id="T8" position="float" orientation="portrait"><label>Table 8.</label><caption><p>Differentiating features of <italic><tp:taxon-name><tp:taxon-name-part taxon-name-part-type="genus" reg="Michelia">Michelia</tp:taxon-name-part> <tp:taxon-name-part taxon-name-part-type="species" reg="septipetala">septipetala</tp:taxon-name-part></tp:taxon-name></italic>, <italic><tp:taxon-name><tp:taxon-name-part taxon-name-part-type="genus" reg="Michelia">M.</tp:taxon-name-part> <tp:taxon-name-part taxon-name-part-type="species" reg="fujianensis">fujianensis</tp:taxon-name-part></tp:taxon-name></italic> and <italic><tp:taxon-name><tp:taxon-name-part taxon-name-part-type="genus" reg="Magnolia">M.</tp:taxon-name-part> <tp:taxon-name-part taxon-name-part-type="species" reg="caloptila">caloptila</tp:taxon-name-part></tp:taxon-name></italic>.</p></caption><table id="TID0EH3BK" rules="all"><tbody><tr><td rowspan="1" colspan="1">
                    <bold>Plant feature</bold>
                  </td><td rowspan="1" colspan="1">
                    <bold><italic><tp:taxon-name><tp:taxon-name-part taxon-name-part-type="genus" reg="Michelia">Michelia</tp:taxon-name-part> <tp:taxon-name-part taxon-name-part-type="species" reg="septipetala">septipetala</tp:taxon-name-part></tp:taxon-name></italic> Z.L. Nong</bold>
                  </td><td rowspan="1" colspan="1">
                    <bold><italic><tp:taxon-name><tp:taxon-name-part taxon-name-part-type="genus" reg="Michelia">Michelia</tp:taxon-name-part> <tp:taxon-name-part taxon-name-part-type="species" reg="fujianensis">fujianensis</tp:taxon-name-part></tp:taxon-name></italic> Q.F. Zheng</bold>
                  </td><td rowspan="1" colspan="1">
                    <bold><italic><tp:taxon-name><tp:taxon-name-part taxon-name-part-type="genus" reg="Michelia">Michelia</tp:taxon-name-part> <tp:taxon-name-part taxon-name-part-type="species" reg="caloptila">caloptila</tp:taxon-name-part></tp:taxon-name></italic> Y.W. Law &amp; Y.F. Wu</bold>
                  </td></tr><tr><td rowspan="1" colspan="1">maximum height</td><td rowspan="1" colspan="1">28 m (30 m<sup>†</sup>)</td><td rowspan="1" colspan="1">to 16 m<sup>§</sup></td><td rowspan="1" colspan="1">ca. 15 m<sup>¶</sup></td></tr><tr><td rowspan="1" colspan="1">bark colour</td><td rowspan="1" colspan="1">greyish-white</td><td rowspan="1" colspan="1">greyish-brown</td><td rowspan="1" colspan="1">grey</td></tr><tr><td rowspan="1" colspan="1">indumentum of buds</td><td rowspan="1" colspan="1">densely ferrugineus-tomentose</td><td rowspan="1" colspan="1">densely cinnamon-coloured tomentose</td><td rowspan="1" colspan="1">brown tomentose</td></tr><tr><td rowspan="1" colspan="1">indumentum of branchlets</td><td rowspan="1" colspan="1">densely ferrugineus-tomentose</td><td rowspan="1" colspan="1">densely cinnamon-coloured tomentose</td><td rowspan="1" colspan="1">brown tomentose</td></tr><tr><td rowspan="1" colspan="1">leaf shape</td><td rowspan="1" colspan="1">oblong-elliptic</td><td rowspan="1" colspan="1">oblong or narrowly obovate-elliptic</td><td rowspan="1" colspan="1">narrowly elliptic or elliptic</td></tr><tr><td rowspan="1" colspan="1">leaf dimensions</td><td rowspan="1" colspan="1">8–16 × 2.8–5.5 cm</td><td rowspan="1" colspan="1">6–11 × 2.5–4 cm</td><td rowspan="1" colspan="1">9–16 × 2.5–5 cm</td></tr><tr><td rowspan="1" colspan="1">leaf apex / base</td><td rowspan="1" colspan="1">short acuminate<break/> / broadly cuneate</td><td rowspan="1" colspan="1">acute / rounded</td><td rowspan="1" colspan="1">acuminate or caudate-acuminate / cuneate</td></tr><tr><td rowspan="1" colspan="1">leaf indumentum adaxially</td><td rowspan="1" colspan="1">almost glabrous</td><td rowspan="1" colspan="1">densely short-tomentose at midrib</td><td rowspan="1" colspan="1">glabrous</td></tr><tr><td rowspan="1" colspan="1">leaf indumentum abaxially</td><td rowspan="1" colspan="1">ferrugineus-pubescent, denser at midrib</td><td rowspan="1" colspan="1">densely ferrugineus or brownish-yellow appressed sericeous</td><td rowspan="1" colspan="1">minutely brown tomentose</td></tr><tr><td rowspan="1" colspan="1">lateral leaf veins</td><td rowspan="1" colspan="1">11–13 pairs</td><td rowspan="1" colspan="1">8–9 pairs</td><td rowspan="1" colspan="1">7–12 pairs</td></tr><tr><td rowspan="1" colspan="1">petiole length / indumentum</td><td rowspan="1" colspan="1">5–7 mm, densely ferrugineus pubescent</td><td rowspan="1" colspan="1">10–15 mm, densely cinnamon tomentose</td><td rowspan="1" colspan="1">5–10 mm, brown tomentose</td></tr><tr><td rowspan="1" colspan="1">peduncle indumentum</td><td rowspan="1" colspan="1">densely ferrugineus-tomentose</td><td rowspan="1" colspan="1">densely cinnamon-coloured tomentose</td><td rowspan="1" colspan="1">not known</td></tr><tr><td rowspan="1" colspan="1">tepal number and shape</td><td rowspan="1" colspan="1">7–9: external 3 tepals obovate, internal tepals narrowly obovate</td><td rowspan="1" colspan="1">15–16: spathulate-oblong (12–17, outer 3 tepals narrowly obovate, inner tepals obovate, or narrowly ovate<sup>§</sup>)</td><td rowspan="1" colspan="1">6–9: obovate-oblong<sup>#</sup></td></tr><tr><td rowspan="1" colspan="1">stamen number and length</td><td rowspan="1" colspan="1">ca. 20, 10–15 mm</td><td rowspan="1" colspan="1">number not known, <break/> 4–5.5 mm</td><td rowspan="1" colspan="1">ca. 35 (photo<sup>#</sup>), length not known</td></tr><tr><td rowspan="1" colspan="1">filament length</td><td rowspan="1" colspan="1">4–5 mm</td><td rowspan="1" colspan="1">1–1.5 mm</td><td rowspan="1" colspan="1">not known</td></tr><tr><td rowspan="1" colspan="1">gynoecium length</td><td rowspan="1" colspan="1">narrowly cylindric, ca. 20 mm</td><td rowspan="1" colspan="1">cylindric, ca. 5 mm</td><td rowspan="1" colspan="1">not known</td></tr><tr><td rowspan="1" colspan="1">gynophore length</td><td rowspan="1" colspan="1">ca. 8 mm</td><td rowspan="1" colspan="1">ca. 1 mm</td><td rowspan="1" colspan="1">not known</td></tr><tr><td rowspan="1" colspan="1">immature carpels</td><td rowspan="1" colspan="1">ca. 20, densely yellow-brown sericeous, with 2–3 ovules each carpel</td><td rowspan="1" colspan="1">pubescent, most aborted</td><td rowspan="1" colspan="1">not known</td></tr><tr><td rowspan="1" colspan="1">gynophore in fruit</td><td rowspan="1" colspan="1">yellow-brown tomentose, 18–25 mm long</td><td rowspan="1" colspan="1">pilose, 2–2.5 mm long</td><td rowspan="1" colspan="1">ca. 20 mm long</td></tr><tr><td rowspan="1" colspan="1">fruit aggregates</td><td rowspan="1" colspan="1">7–13 cm long</td><td rowspan="1" colspan="1">2–3 cm</td><td rowspan="1" colspan="1">4–10 cm long</td></tr><tr><td rowspan="1" colspan="1">mature carpels</td><td rowspan="1" colspan="1">sessile, oblong or rounded, 1–1.8 × 0.9–1.3 cm with 1–3 seeds</td><td rowspan="1" colspan="1">obovoid, 1.5–2 cm × ca. 1.2 cm with 1 seed</td><td rowspan="1" colspan="1">broadly ovate or <break/> suborbicular, 1–1.8 cm long with 1–4 seeds.</td></tr><tr><td rowspan="1" colspan="1">flowering period</td><td rowspan="1" colspan="1">May (–June?)</td><td rowspan="1" colspan="1">January–February<sup>‡</sup> December–January<sup>§</sup></td><td rowspan="1" colspan="1">not known</td></tr><tr><td rowspan="1" colspan="1">fruiting period</td><td rowspan="1" colspan="1">November</td><td rowspan="1" colspan="1">October–November<sup>§</sup></td><td rowspan="1" colspan="1">September<sup>¶</sup></td></tr></tbody></table><table-wrap-foot><fn><p>The differentiating features of <italic><tp:taxon-name><tp:taxon-name-part taxon-name-part-type="genus" reg="Michelia">Michelia</tp:taxon-name-part> <tp:taxon-name-part taxon-name-part-type="species" reg="septipetala">septipetala</tp:taxon-name-part></tp:taxon-name></italic> are cited from <xref ref-type="bibr" rid="B63">Nong (1993)</xref> and <xref ref-type="bibr" rid="B52">Liao and Guo (2010)</xref><sup>†</sup>; those of <italic><tp:taxon-name><tp:taxon-name-part taxon-name-part-type="genus" reg="Michelia">Michelia</tp:taxon-name-part> <tp:taxon-name-part taxon-name-part-type="species" reg="fujianensis">fujianensis</tp:taxon-name-part></tp:taxon-name></italic> from <xref ref-type="bibr" rid="B90">Zheng (1981)</xref><sup>‡</sup>, supplemented by <xref ref-type="bibr" rid="B55">Liu et al. (2004</xref>: 260)<sup>§</sup>, with those of <italic><tp:taxon-name><tp:taxon-name-part taxon-name-part-type="genus" reg="Michelia">Michelia</tp:taxon-name-part> <tp:taxon-name-part taxon-name-part-type="species" reg="caloptila">caloptila</tp:taxon-name-part></tp:taxon-name></italic> from <xref ref-type="bibr" rid="B49">Law and Wu (1984)</xref> and <xref ref-type="bibr" rid="B55">Liu et al. (2004</xref>: 228)<sup>¶</sup>, who each note the flowers as then unknown, plus <xref ref-type="bibr" rid="B86">Yang et al. (2016</xref>: 237)<sup>#</sup>.</p></fn></table-wrap-foot></table-wrap></tp:treatment-sec><ref-list><ref id="B83"><mixed-citation xmlns:xlink="http://www.w3.org/1999/xlink" xlink:type="simple"><person-group><name name-style="western"><surname>Xia</surname><given-names>NH</given-names></name><name name-style="western"><surname>Deng</surname><given-names>YF</given-names></name></person-group> (<year>2002</year>) <article-title>Notes on <tp:taxon-name><tp:taxon-name-part taxon-name-part-type="family">Magnoliaceae</tp:taxon-name-part></tp:taxon-name>.</article-title><source>Journal of Tropical and Subtropical Botany</source><volume>10</volume>(<issue>2</issue>): <fpage>128</fpage>–<lpage>132</lpage>. [In Chinese, English subtitle/abstract] <ext-link xlink:type="simple" ext-link-type="uri" xlink:href="http://jtsb.scib.ac.cn/jtsb_cn/ch/reader/create_pdf.aspx?file_no=200202005">http://jtsb.scib.ac.cn/jtsb_cn/ch/reader/create_pdf.aspx?file_no=200202005</ext-link> [accessed 9.03.2020]</mixed-citation></ref><ref id="B84"><mixed-citation xmlns:xlink="http://www.w3.org/1999/xlink" xlink:type="simple"><person-group><name name-style="western"><surname>Xia</surname><given-names>NH</given-names></name><name name-style="western"><surname>Liu</surname><given-names>YH [Law YW]</given-names></name><name name-style="western"><surname>Nooteboom</surname><given-names>HP</given-names></name></person-group> (<year>2008</year>) <article-title><tp:taxon-name><tp:taxon-name-part taxon-name-part-type="family">Magnoliaceae</tp:taxon-name-part></tp:taxon-name>.</article-title> In: <person-group><name name-style="western"><surname>Wu</surname><given-names>ZY</given-names></name><name name-style="western"><surname>Raven</surname><given-names>PH</given-names></name><name name-style="western"><surname>Hong</surname><given-names>DY</given-names></name></person-group> (<role>Eds</role>) <issue-title>Flora of China, Text Vol.</issue-title><source>7 (<tp:taxon-name><tp:taxon-name-part taxon-name-part-type="family">Menispermaceae</tp:taxon-name-part></tp:taxon-name> through <tp:taxon-name><tp:taxon-name-part taxon-name-part-type="family">Capparaceae</tp:taxon-name-part></tp:taxon-name>). Science Press, Beijing and Missouri Botanical Garden Press, St. Louis</source>, <fpage>48</fpage>–<lpage>91</lpage>. <ext-link xlink:type="simple" ext-link-type="uri" xlink:href="http://flora.huh.harvard.edu/china/mss/volume07/Magnoliaceae.pdf">http://flora.huh.harvard.edu/china/mss/volume07/Magnoliaceae.pdf</ext-link> [accessed 9.03.2020]</mixed-citation></ref><ref id="B71"><mixed-citation xmlns:xlink="http://www.w3.org/1999/xlink" xlink:type="simple"><person-group><name name-style="western"><surname>Sima</surname><given-names>YK</given-names></name></person-group> (<year>2011</year>) <source>A Taxonomic Revision of the <tp:taxon-name><tp:taxon-name-part taxon-name-part-type="family">Magnoliaceae</tp:taxon-name-part></tp:taxon-name> from China.</source><publisher-name>PhD Thesis</publisher-name>, <publisher-loc>Yunnan University, Kunming</publisher-loc>, <size units="page">365 pp</size>. [In Chinese, English subtitle/ abstract] <ext-link xlink:type="simple" ext-link-type="uri" xlink:href="http://www.docin.com/p-1050989203.html">http://www.docin.com/p-1050989203.html</ext-link> [accessed 9.03.2020]</mixed-citation></ref><ref id="B63"><mixed-citation xmlns:xlink="http://www.w3.org/1999/xlink" xlink:type="simple"><person-group><name name-style="western"><surname>Nong</surname><given-names>ZL</given-names></name></person-group> (<year>1993</year>) <article-title>A new species of <italic><tp:taxon-name><tp:taxon-name-part taxon-name-part-type="genus">Michelia</tp:taxon-name-part></tp:taxon-name></italic> Linn from Jiangxi.</article-title><source><tp:taxon-name><tp:taxon-name-part taxon-name-part-type="genus">Guihaia</tp:taxon-name-part></tp:taxon-name></source><volume>13</volume>(<issue>3</issue>): <fpage>220</fpage>–<lpage>222</lpage>. [In Chinese with Latin description, English subtitle] <ext-link xlink:type="simple" ext-link-type="uri" xlink:href="http://www.guihaia-journal.com/ch/reader/create_pdf.aspx?file_no=199303004">http://www.guihaia-journal.com/ch/reader/create_pdf.aspx?file_no=199303004</ext-link> [accessed 9.03.2020]</mixed-citation></ref><ref id="B52"><mixed-citation xmlns:xlink="http://www.w3.org/1999/xlink" xlink:type="simple"><person-group><name name-style="western"><surname>Liao</surname><given-names>JF</given-names></name><name name-style="western"><surname>Guo</surname><given-names>TX</given-names></name></person-group> (<year>2010</year>) Seven-petals <tp:taxon-name><tp:taxon-name-part taxon-name-part-type="genus">Michelia</tp:taxon-name-part></tp:taxon-name> found in Dayu distributed over more than a thousand hectares. China Green Times. [9 March 2010 newspaper report in Chinese]</mixed-citation></ref><ref id="B90"><mixed-citation xmlns:xlink="http://www.w3.org/1999/xlink" xlink:type="simple"><person-group><name name-style="western"><surname>Zheng</surname><given-names>QF</given-names></name></person-group> (<year>1981</year>) <article-title>A new species of <italic><tp:taxon-name><tp:taxon-name-part taxon-name-part-type="genus">Michelia</tp:taxon-name-part></tp:taxon-name></italic> from Fujian.</article-title><source>Bulletin of Botanical Research</source><volume>1</volume>(<issue>3</issue>): <fpage>92</fpage>–<lpage>94</lpage>. [In Chinese and Latin, English subtitle] <ext-link xlink:type="simple" ext-link-type="uri" xlink:href="http://bbr.nefu.edu.cn/EN/volumn/volumn_1212.shtml#">http://bbr.nefu.edu.cn/EN/volumn/volumn_1212.shtml#</ext-link> [No. 92: accessed 9.03.2020]</mixed-citation></ref><ref id="B55"><mixed-citation xmlns:xlink="http://www.w3.org/1999/xlink" xlink:type="simple"><person-group><name name-style="western"><surname>Liu</surname><given-names>YH (Law YW)</given-names></name><name name-style="western"><surname>Zeng</surname><given-names>QW</given-names></name><name name-style="western"><surname>Zhou</surname><given-names>RZ</given-names></name><name name-style="western"><surname>Xing</surname><given-names>FW [Eds]</given-names></name></person-group> (<year>2004</year>) <source>Magnolias of China.</source><publisher-name>Baitong Group</publisher-name>, <publisher-loc>Beijing Science &amp; Technology Press, Beijing</publisher-loc>, <size units="page">392 pp</size>. [In Chinese and English]</mixed-citation></ref><ref id="B49"><mixed-citation xmlns:xlink="http://www.w3.org/1999/xlink" xlink:type="simple"><person-group><name name-style="western"><surname>Law</surname><given-names>YW</given-names></name><name name-style="western"><surname>Wu</surname><given-names>YF</given-names></name></person-group> (<year>1984</year>) <article-title>A new species of <italic><tp:taxon-name><tp:taxon-name-part taxon-name-part-type="genus">Michelia</tp:taxon-name-part></tp:taxon-name></italic> from China.</article-title><source>Bulletin of Botanical Research (Harbin)</source><volume>4</volume>(<issue>2</issue>): <fpage>152</fpage>–<lpage>154</lpage>. [In Chinese, English subtitle] <ext-link xlink:type="simple" ext-link-type="uri" xlink:href="http://bbr.nefu.edu.cn/EN/volumn/volumn_1219.shtml#">http://bbr.nefu.edu.cn/EN/volumn/volumn_1219.shtml#</ext-link> [article No. 152, accessed: 9.03.2020]</mixed-citation></ref><ref id="B86"><mixed-citation xmlns:xlink="http://www.w3.org/1999/xlink" xlink:type="simple"><person-group><name name-style="western"><surname>Yang</surname><given-names>KM</given-names></name><name name-style="western"><surname>Chen</surname><given-names>XL</given-names></name><name name-style="western"><surname>Gong</surname><given-names>X</given-names></name><name name-style="western"><surname>Wang</surname><given-names>YL [Eds]</given-names></name></person-group> (<year>2016</year>) <source>Ex Situ Cultivated Flora of China : <tp:taxon-name><tp:taxon-name-part taxon-name-part-type="family">Magnoliaceae</tp:taxon-name-part></tp:taxon-name>.</source><publisher-name>Science Press</publisher-name>, <publisher-loc>Beijing</publisher-loc>, <size units="page">403 pp</size>. [In Chinese, English subtitle]</mixed-citation></ref></ref-list></tp:taxon-treatment>
