# Supplementary material for: Twenty-six additional new combinations in the Magnolia (Magnoliaceae) of China and Vietnam
Source: PhytoKeys. 2020 Apr 30;146:1–35. doi: 10.3897/phytokeys.146.52114 (PMC7205859; doi:10.3897/phytokeys.146.52114)
Supplement: XML Treatment for Magnolia sinoconifera [file phytokeys.146.52114-treatment23.xml]

<!DOCTYPE tp:taxon-treatment
  PUBLIC "-//TaxonX//DTD Taxonomic Treatment Publishing DTD v0 20100105//EN" "tax-treatment-NSO.dtd">
<tp:taxon-treatment xmlns:tp="http://www.plazi.org/taxpub"><tp:treatment-meta><kwd-group><label>Taxon classification</label><kwd><named-content xmlns:xlink="http://www.w3.org/1999/xlink" content-type="kingdom">Plantae</named-content></kwd><kwd><named-content xmlns:xlink="http://www.w3.org/1999/xlink" content-type="order">Magnoliales</named-content></kwd><kwd><named-content xmlns:xlink="http://www.w3.org/1999/xlink" content-type="family">Magnoliaceae</named-content></kwd></kwd-group><mixed-citation publication-type="journal"><person-group><name><surname>Callaghan</surname><given-names>Christopher B.</given-names></name><name><surname>Png</surname><given-names>Siak K.</given-names></name></person-group><article-title>Twenty-six additional new combinations in the <italic><tp:taxon-name><tp:taxon-name-part taxon-name-part-type="genus" reg="Magnolia">Magnolia</tp:taxon-name-part></tp:taxon-name></italic> (<tp:taxon-name><tp:taxon-name-part taxon-name-part-type="family">Magnoliaceae</tp:taxon-name-part></tp:taxon-name>) of China and Vietnam</article-title><source>PhytoKeys</source><day>30</day><month>4</month><year>2020</year><volume>146</volume><fpage>1</fpage><lpage>35</lpage><pub-id pub-id-type="doi">10.3897/phytokeys.146.52114</pub-id></mixed-citation></tp:treatment-meta><tp:nomenclature><tp:taxon-name><object-id xmlns:xlink="http://www.w3.org/1999/xlink" content-type="arpha" xlink:type="simple">7317065E-D56E-5FB7-A88F-8CDC7576048E</object-id>
            <tp:taxon-name-part taxon-name-part-type="genus" reg="Magnolia">Magnolia</tp:taxon-name-part>
            <tp:taxon-name-part taxon-name-part-type="species" reg="sinoconifera">sinoconifera</tp:taxon-name-part>
            <object-id xmlns:xlink="http://www.w3.org/1999/xlink" content-type="ipni" xlink:type="simple">urn:lsid:ipni.org:names:77209543-1</object-id>
          </tp:taxon-name><tp:taxon-authority>(F.N. Wei) C.B. Callaghan &amp; S.K. Png</tp:taxon-authority><tp:taxon-status xmlns:xlink="http://www.w3.org/1999/xlink" xlink:type="simple">comb. nov.</tp:taxon-status></tp:nomenclature><tp:treatment-sec sec-type="Basionym" id="SECID0EFVBK"><title>Basionym.</title><p><italic><tp:taxon-name><tp:taxon-name-part taxon-name-part-type="genus" reg="Manglietia">Manglietia</tp:taxon-name-part> <tp:taxon-name-part taxon-name-part-type="species" reg="sinoconifera">sinoconifera</tp:taxon-name-part></tp:taxon-name></italic> F.N. Wei. In: <italic><tp:taxon-name><tp:taxon-name-part taxon-name-part-type="genus" reg="Guihaia">Guihaia</tp:taxon-name-part></tp:taxon-name></italic> 13(1): 5, fig. <italic>s.n</italic>. (1993).</p></tp:treatment-sec><tp:treatment-sec sec-type="Chinese name" id="SECID0E6VBK"><title>Chinese name.</title><p>那坡木莲 meaning “Napo manglietia”</p></tp:treatment-sec><tp:treatment-sec sec-type="material" id="SECID0EEWBK"><title>Type.</title><p>CHINA. Guangxi Zhuang Autonomous Region: Guilin Botanical Garden (cultivated; introduced from Napo County, W Guangxi), 3 June 1991, <italic>Wei Fa-nan 1910</italic> (holotype: <named-content xmlns:xlink="http://www.w3.org/1999/xlink" content-type="dwc:institutional_code" xlink:type="simple">IBK</named-content> n.v.).</p><p><italic><tp:taxon-name><tp:taxon-name-part taxon-name-part-type="genus" reg="Manglietia">Manglietia</tp:taxon-name-part> <tp:taxon-name-part taxon-name-part-type="species" reg="dandyi">dandyi</tp:taxon-name-part></tp:taxon-name></italic> (Gagnep.) Dandy. In: <xref ref-type="bibr" rid="B84">Xia et al. (2008</xref>: 54), p.p. quoad syn. ?<italic><tp:taxon-name><tp:taxon-name-part taxon-name-part-type="genus" reg="Manglietia">Manglietia</tp:taxon-name-part> <tp:taxon-name-part taxon-name-part-type="species" reg="sinoconifera">sinoconifera</tp:taxon-name-part></tp:taxon-name></italic> F.N. Wei.</p></tp:treatment-sec><tp:treatment-sec sec-type="Note 1" id="SECID0EQXBK"><title>Note 1.</title><p>The holotype specimen of <italic><tp:taxon-name><tp:taxon-name-part taxon-name-part-type="genus" reg="Manglietia">Manglietia</tp:taxon-name-part> <tp:taxon-name-part taxon-name-part-type="species" reg="sinoconifera">sinoconifera</tp:taxon-name-part></tp:taxon-name></italic> cannot be found at <named-content xmlns:xlink="http://www.w3.org/1999/xlink" content-type="dwc:institutional_code" xlink:type="simple">IBK</named-content> (Xu Wei-bin, pers. comm., July 2019).</p></tp:treatment-sec><tp:treatment-sec sec-type="Note 2" id="SECID0EJYBK"><title>Note 2.</title><p>Some of the features distinguishing <italic><tp:taxon-name><tp:taxon-name-part taxon-name-part-type="genus" reg="Manglietia">Manglietia</tp:taxon-name-part> <tp:taxon-name-part taxon-name-part-type="species" reg="sinoconifera">sinoconifera</tp:taxon-name-part></tp:taxon-name></italic> from <italic><tp:taxon-name><tp:taxon-name-part taxon-name-part-type="genus" reg="Magnolia">M.</tp:taxon-name-part> <tp:taxon-name-part taxon-name-part-type="species" reg="dandyi">dandyi</tp:taxon-name-part></tp:taxon-name></italic>, under which it is questionably placed as conspecific in Flora of China due to uncertainty over its status (because the holotype could not be sighted), are listed in Table <xref ref-type="table" rid="T9">9</xref> below. <italic><tp:taxon-name><tp:taxon-name-part taxon-name-part-type="genus" reg="Magnolia">M.</tp:taxon-name-part> <tp:taxon-name-part taxon-name-part-type="species" reg="sinoconifera">sinoconifera</tp:taxon-name-part></tp:taxon-name></italic> (to 10 m) also does not key out with the description for the large-leaved <italic><tp:taxon-name><tp:taxon-name-part taxon-name-part-type="genus" reg="Magnolia">M.</tp:taxon-name-part> <tp:taxon-name-part taxon-name-part-type="species" reg="megaphylla">megaphylla</tp:taxon-name-part></tp:taxon-name></italic> Hu &amp; W.C. Cheng (1951), a tree to 40m (<xref ref-type="bibr" rid="B55">Liu et al 2004</xref>), with which it shares synonymy under <italic><tp:taxon-name><tp:taxon-name-part taxon-name-part-type="genus" reg="Magnolia">M.</tp:taxon-name-part> <tp:taxon-name-part taxon-name-part-type="species" reg="dandyi">dandyi</tp:taxon-name-part></tp:taxon-name></italic> in Flora of China. <italic><tp:taxon-name><tp:taxon-name-part taxon-name-part-type="genus" reg="Manglietia">Manglietia</tp:taxon-name-part> <tp:taxon-name-part taxon-name-part-type="species" reg="sinoconifera">sinoconifera</tp:taxon-name-part></tp:taxon-name></italic> is recognised as a genuine species in <xref ref-type="bibr" rid="B86">Yang et al. (2016</xref>: 213–214), wherein its introduction to Guilin Botanical Garden from Napo County is recorded as 1973 (18 years earlier than stated in the protologue).</p><table-wrap id="T9" position="float" orientation="portrait"><label>Table 9.</label><caption><p>Differentiating features of the species <italic><tp:taxon-name><tp:taxon-name-part taxon-name-part-type="genus" reg="Manglietia">Manglietia</tp:taxon-name-part> <tp:taxon-name-part taxon-name-part-type="species" reg="sinoconifera">sinoconifera</tp:taxon-name-part></tp:taxon-name></italic> and <italic><tp:taxon-name><tp:taxon-name-part taxon-name-part-type="genus" reg="Magnolia">M.</tp:taxon-name-part> <tp:taxon-name-part taxon-name-part-type="species" reg="dandyi">dandyi</tp:taxon-name-part></tp:taxon-name></italic>.</p></caption><table id="TID0ETNCK" rules="all"><tbody><tr><td rowspan="1" colspan="1">
                    <bold>Plant feature</bold>
                  </td><td rowspan="1" colspan="1">
                    <bold><italic><tp:taxon-name><tp:taxon-name-part taxon-name-part-type="genus" reg="Manglietia">Manglietia</tp:taxon-name-part> <tp:taxon-name-part taxon-name-part-type="species" reg="sinoconifera">sinoconifera</tp:taxon-name-part></tp:taxon-name></italic> F.N. Wei</bold>
                  </td><td rowspan="1" colspan="1">
                    <bold><italic><tp:taxon-name><tp:taxon-name-part taxon-name-part-type="genus" reg="Manglietia">Manglietia</tp:taxon-name-part> <tp:taxon-name-part taxon-name-part-type="species" reg="dandyi">dandyi</tp:taxon-name-part></tp:taxon-name></italic> (Gagnep.) Dandy</bold>
                  </td></tr><tr><td rowspan="1" colspan="1">life form</td><td rowspan="1" colspan="1">ca. 10 m</td><td rowspan="1" colspan="1">to 15 m<sup>‡</sup></td></tr><tr><td rowspan="1" colspan="1">indumentum of branchlets</td><td rowspan="1" colspan="1">densely light reddish-brown</td><td rowspan="1" colspan="1">initially soft red pilose, finally ash-grey and almost glabrous</td></tr><tr><td rowspan="1" colspan="1">leaf shape</td><td rowspan="1" colspan="1">oblanceolate</td><td rowspan="1" colspan="1">ovate or broadly lanceolate</td></tr><tr><td rowspan="1" colspan="1">leaf dimensions</td><td rowspan="1" colspan="1">15–24 × 5.5–8 cm</td><td rowspan="1" colspan="1">16–17 × 7–8 cm (16–24 × 5–8.5 cm<sup>‡</sup>)</td></tr><tr><td rowspan="1" colspan="1">leaf apex</td><td rowspan="1" colspan="1">cuspidate</td><td rowspan="1" colspan="1">short acuminate</td></tr><tr><td rowspan="1" colspan="1">leaf base</td><td rowspan="1" colspan="1">cuneate</td><td rowspan="1" colspan="1">obtuse</td></tr><tr><td rowspan="1" colspan="1">leaf indumentum abaxially</td><td rowspan="1" colspan="1">appressed brown pubescent</td><td rowspan="1" colspan="1">red pilose</td></tr><tr><td rowspan="1" colspan="1">petiole length and indumentum</td><td rowspan="1" colspan="1">2.2–3 cm, appressed brown pubescent</td><td rowspan="1" colspan="1">3 cm (1.2–2.3 cm<sup>‡</sup>), red pilose</td></tr><tr><td rowspan="1" colspan="1">lateral leaf vein pairs</td><td rowspan="1" colspan="1">14–19</td><td rowspan="1" colspan="1">8–13<sup>‡</sup></td></tr><tr><td rowspan="1" colspan="1">tepal number and shape</td><td rowspan="1" colspan="1">11: outer 3 oblong, inner 8 generally obovate and spathulate</td><td rowspan="1" colspan="1">9–11: outer 3 obovate-oblong<sup>‡</sup>, intermediate obovate, innermost oblanceolate</td></tr><tr><td rowspan="1" colspan="1">tepal dimensions and indumentum (outer 3)</td><td rowspan="1" colspan="1">6.5 × 3.5 cm, glabrous</td><td rowspan="1" colspan="1">2–2.2 × 1.5–1.7 cm, pubescent externally at base<sup>‡</sup></td></tr><tr><td rowspan="1" colspan="1">stamen length</td><td rowspan="1" colspan="1">10–13 mm</td><td rowspan="1" colspan="1">5.5–7 mm<sup>‡</sup></td></tr><tr><td rowspan="1" colspan="1">gynoecium length</td><td rowspan="1" colspan="1">ca. 25 mm</td><td rowspan="1" colspan="1">10–13 mm<sup>‡</sup></td></tr><tr><td rowspan="1" colspan="1">ovules in each carpel</td><td rowspan="1" colspan="1">12</td><td rowspan="1" colspan="1">2–10<sup>‡</sup></td></tr><tr><td rowspan="1" colspan="1">flowering period</td><td rowspan="1" colspan="1">May<sup>†</sup></td><td rowspan="1" colspan="1">April<sup>‡</sup></td></tr></tbody></table><table-wrap-foot><fn><p>The distinguishing features of <italic><tp:taxon-name><tp:taxon-name-part taxon-name-part-type="genus" reg="Manglietia">Manglietia</tp:taxon-name-part> <tp:taxon-name-part taxon-name-part-type="species" reg="sinoconifera">sinoconifera</tp:taxon-name-part></tp:taxon-name></italic> are cited from <xref ref-type="bibr" rid="B80">Wei (1993)</xref> supplemented by <xref ref-type="bibr" rid="B86">Yang et al. (2016</xref>: 214)<sup>†</sup> and those of <italic><tp:taxon-name><tp:taxon-name-part taxon-name-part-type="genus" reg="Magnolia">M.</tp:taxon-name-part> <tp:taxon-name-part taxon-name-part-type="species" reg="dandyi">dandyi</tp:taxon-name-part></tp:taxon-name></italic> from <xref ref-type="bibr" rid="B33">Gagnepain (1939</xref> as <italic><tp:taxon-name><tp:taxon-name-part taxon-name-part-type="genus" reg="Magnolia">Magnolia</tp:taxon-name-part> <tp:taxon-name-part taxon-name-part-type="species" reg="dandyi">dandyi</tp:taxon-name-part></tp:taxon-name></italic>) supplemented by <xref ref-type="bibr" rid="B12">Chen and Nooteboom (1993</xref>: 1037)<sup>‡</sup>.</p></fn></table-wrap-foot></table-wrap></tp:treatment-sec><ref-list><ref id="B84"><mixed-citation xmlns:xlink="http://www.w3.org/1999/xlink" xlink:type="simple"><person-group><name name-style="western"><surname>Xia</surname><given-names>NH</given-names></name><name name-style="western"><surname>Liu</surname><given-names>YH [Law YW]</given-names></name><name name-style="western"><surname>Nooteboom</surname><given-names>HP</given-names></name></person-group> (<year>2008</year>) <article-title><tp:taxon-name><tp:taxon-name-part taxon-name-part-type="family">Magnoliaceae</tp:taxon-name-part></tp:taxon-name>.</article-title> In: <person-group><name name-style="western"><surname>Wu</surname><given-names>ZY</given-names></name><name name-style="western"><surname>Raven</surname><given-names>PH</given-names></name><name name-style="western"><surname>Hong</surname><given-names>DY</given-names></name></person-group> (<role>Eds</role>) <issue-title>Flora of China, Text Vol.</issue-title><source>7 (<tp:taxon-name><tp:taxon-name-part taxon-name-part-type="family">Menispermaceae</tp:taxon-name-part></tp:taxon-name> through <tp:taxon-name><tp:taxon-name-part taxon-name-part-type="family">Capparaceae</tp:taxon-name-part></tp:taxon-name>). Science Press, Beijing and Missouri Botanical Garden Press, St. Louis</source>, <fpage>48</fpage>–<lpage>91</lpage>. <ext-link xlink:type="simple" ext-link-type="uri" xlink:href="http://flora.huh.harvard.edu/china/mss/volume07/Magnoliaceae.pdf">http://flora.huh.harvard.edu/china/mss/volume07/Magnoliaceae.pdf</ext-link> [accessed 9.03.2020]</mixed-citation></ref><ref id="B80"><mixed-citation xmlns:xlink="http://www.w3.org/1999/xlink" xlink:type="simple"><person-group><name name-style="western"><surname>Wei</surname><given-names>FN</given-names></name></person-group> (<year>1993</year>) <article-title>A new species of <italic><tp:taxon-name><tp:taxon-name-part taxon-name-part-type="genus">Manglietia</tp:taxon-name-part></tp:taxon-name></italic> Bl. from Guangxi.</article-title><source><tp:taxon-name><tp:taxon-name-part taxon-name-part-type="genus">Guihaia</tp:taxon-name-part></tp:taxon-name></source><volume>13</volume>(<issue>1</issue>): <fpage>5</fpage>–<lpage>6</lpage>. [In Chinese, English subtitle] <ext-link xlink:type="simple" ext-link-type="uri" xlink:href="http://www.guihaia-journal.com/ch/reader/create_pdf.aspx?file_no=199301003">http://www.guihaia-journal.com/ch/reader/create_pdf.aspx?file_no=199301003</ext-link> [accessed 9.03.2020]</mixed-citation></ref><ref id="B86"><mixed-citation xmlns:xlink="http://www.w3.org/1999/xlink" xlink:type="simple"><person-group><name name-style="western"><surname>Yang</surname><given-names>KM</given-names></name><name name-style="western"><surname>Chen</surname><given-names>XL</given-names></name><name name-style="western"><surname>Gong</surname><given-names>X</given-names></name><name name-style="western"><surname>Wang</surname><given-names>YL [Eds]</given-names></name></person-group> (<year>2016</year>) <source>Ex Situ Cultivated Flora of China : <tp:taxon-name><tp:taxon-name-part taxon-name-part-type="family">Magnoliaceae</tp:taxon-name-part></tp:taxon-name>.</source><publisher-name>Science Press</publisher-name>, <publisher-loc>Beijing</publisher-loc>, <size units="page">403 pp</size>. [In Chinese, English subtitle]</mixed-citation></ref><ref id="B33"><mixed-citation xmlns:xlink="http://www.w3.org/1999/xlink" xlink:type="simple"><person-group><name name-style="western"><surname>Gagnepain</surname><given-names>F</given-names></name></person-group> (<year>1939</year>) <article-title>Magnoliacées nouvelles ou litigieuses.</article-title><source>Notulae Systematicae</source><volume>8</volume>: <fpage>63</fpage>–<lpage>66</lpage>. <ext-link xlink:type="simple" ext-link-type="uri" xlink:href="https://biodiversitylibrary.org/page/6525404">https://biodiversitylibrary.org/page/6525404</ext-link> [accessed 18.03.2020]</mixed-citation></ref><ref id="B12"><mixed-citation xmlns:xlink="http://www.w3.org/1999/xlink" xlink:type="simple"><person-group><name name-style="western"><surname>Chen</surname><given-names>BL</given-names></name><name name-style="western"><surname>Nooteboom</surname><given-names>HP</given-names></name></person-group> (<year>1993</year>) <article-title>Notes on <tp:taxon-name><tp:taxon-name-part taxon-name-part-type="family">Magnoliaceae</tp:taxon-name-part></tp:taxon-name> III: The <tp:taxon-name><tp:taxon-name-part taxon-name-part-type="family">Magnoliaceae</tp:taxon-name-part></tp:taxon-name> of China.</article-title><source>Annals of Missouri Botanical Garden</source><volume>80</volume>(<issue>4</issue>): <fpage>999</fpage>–<lpage>1104</lpage>. <ext-link xlink:type="simple" ext-link-type="doi" xlink:href="10.2307/2399942">https://doi.org/10.2307/2399942</ext-link></mixed-citation></ref><ref id="B55"><mixed-citation xmlns:xlink="http://www.w3.org/1999/xlink" xlink:type="simple"><person-group><name name-style="western"><surname>Liu</surname><given-names>YH (Law YW)</given-names></name><name name-style="western"><surname>Zeng</surname><given-names>QW</given-names></name><name name-style="western"><surname>Zhou</surname><given-names>RZ</given-names></name><name name-style="western"><surname>Xing</surname><given-names>FW [Eds]</given-names></name></person-group> (<year>2004</year>) <source>Magnolias of China.</source><publisher-name>Baitong Group</publisher-name>, <publisher-loc>Beijing Science &amp; Technology Press, Beijing</publisher-loc>, <size units="page">392 pp</size>. [In Chinese and English]</mixed-citation></ref></ref-list></tp:taxon-treatment>
