# Supplementary material for: Twenty-six additional new combinations in the Magnolia (Magnoliaceae) of China and Vietnam
Source: PhytoKeys. 2020 Apr 30;146:1–35. doi: 10.3897/phytokeys.146.52114 (PMC7205859; doi:10.3897/phytokeys.146.52114)
Supplement: XML Treatment for Magnolia sonlaensis [file phytokeys.146.52114-treatment24.xml]

<!DOCTYPE tp:taxon-treatment
  PUBLIC "-//TaxonX//DTD Taxonomic Treatment Publishing DTD v0 20100105//EN" "tax-treatment-NSO.dtd">
<tp:taxon-treatment xmlns:tp="http://www.plazi.org/taxpub"><tp:treatment-meta><kwd-group><label>Taxon classification</label><kwd><named-content xmlns:xlink="http://www.w3.org/1999/xlink" content-type="kingdom">Plantae</named-content></kwd><kwd><named-content xmlns:xlink="http://www.w3.org/1999/xlink" content-type="order">Magnoliales</named-content></kwd><kwd><named-content xmlns:xlink="http://www.w3.org/1999/xlink" content-type="family">Magnoliaceae</named-content></kwd></kwd-group><mixed-citation publication-type="journal"><person-group><name><surname>Callaghan</surname><given-names>Christopher B.</given-names></name><name><surname>Png</surname><given-names>Siak K.</given-names></name></person-group><article-title>Twenty-six additional new combinations in the <italic><tp:taxon-name><tp:taxon-name-part taxon-name-part-type="genus" reg="Magnolia">Magnolia</tp:taxon-name-part></tp:taxon-name></italic> (<tp:taxon-name><tp:taxon-name-part taxon-name-part-type="family">Magnoliaceae</tp:taxon-name-part></tp:taxon-name>) of China and Vietnam</article-title><source>PhytoKeys</source><day>30</day><month>4</month><year>2020</year><volume>146</volume><fpage>1</fpage><lpage>35</lpage><pub-id pub-id-type="doi">10.3897/phytokeys.146.52114</pub-id></mixed-citation></tp:treatment-meta><tp:nomenclature><tp:taxon-name><object-id xmlns:xlink="http://www.w3.org/1999/xlink" content-type="arpha" xlink:type="simple">6ED0B152-D1A3-57DB-A4C3-33479FCC5C38</object-id>
            <tp:taxon-name-part taxon-name-part-type="genus" reg="Magnolia">Magnolia</tp:taxon-name-part>
            <tp:taxon-name-part taxon-name-part-type="species" reg="sonlaensis">sonlaensis</tp:taxon-name-part>
            <object-id xmlns:xlink="http://www.w3.org/1999/xlink" content-type="ipni" xlink:type="simple">urn:lsid:ipni.org:names:77209544-1</object-id>
          </tp:taxon-name><tp:taxon-authority>(Q.N. Vu) C.B. Callaghan &amp; S.K. Png</tp:taxon-authority><tp:taxon-status xmlns:xlink="http://www.w3.org/1999/xlink" xlink:type="simple">comb. nov.</tp:taxon-status></tp:nomenclature><tp:treatment-sec sec-type="Basionym" id="SECID0E2FCK"><title>Basionym.</title><p><italic><tp:taxon-name><tp:taxon-name-part taxon-name-part-type="genus" reg="Michelia">Michelia</tp:taxon-name-part> <tp:taxon-name-part taxon-name-part-type="species" reg="sonlaensis">sonlaensis</tp:taxon-name-part></tp:taxon-name></italic> Q.N. Vu. In: Q.N. Vu et al., Nordic J. Bot. 37(9): 2–3, figs. 1,2 (2019).</p><p><bold>Vietnamese name</bold>: Giổi sơn la, meaning “Son La michelia”</p></tp:treatment-sec><tp:treatment-sec sec-type="material" id="SECID0EQGCK"><title>Type.</title><p>VIETNAM. Son La Province: Yen Chau District, Muong Lum Municipality, Lum village, degraded secondary vegetation, 2270 m, <named-content xmlns:xlink="http://www.w3.org/1999/xlink" content-type="dwc:verbatimCoordinates" xlink:type="simple"><named-content content-type="geo-json" specific-use="{&#34;type&#34;:&#34;Point&#34;,&#34;coordinates&#34;:[104.478958,21.015703]}" id="NCID0EZGCK" xlink:type="simple">104°28'44.25"E, 21°00'56.53"N</named-content></named-content>, 1 May 2018, <italic>Nam 152018.2</italic> (holotype: <named-content xmlns:xlink="http://www.w3.org/1999/xlink" content-type="dwc:institutional_code" xlink:type="simple">VNF</named-content>!). Same locality, 2275 m, <named-content xmlns:xlink="http://www.w3.org/1999/xlink" content-type="dwc:verbatimCoordinates" xlink:type="simple"><named-content content-type="geo-json" specific-use="{&#34;type&#34;:&#34;Point&#34;,&#34;coordinates&#34;:[104.491667,21.013056]}" id="NCID0EKHCK" xlink:type="simple">104°29'30"E, 21°00'47"N</named-content></named-content>, 2 March 2001, <italic>D.K. Harder et al. 7092</italic> (paratypes: <abbrev xmlns:xlink="http://www.w3.org/1999/xlink" content-type="institution" xlink:title="Herbarium, Vietnam Academy of Science and Technology, Hanoi, Vietnam" id="ABBRID0EQHCK" xlink:type="simple">HN</abbrev>!, <named-content xmlns:xlink="http://www.w3.org/1999/xlink" content-type="dwc:institutional_code" xlink:type="simple">MO</named-content> n.v.). Same locality, 2270 m, <named-content xmlns:xlink="http://www.w3.org/1999/xlink" content-type="dwc:verbatimCoordinates" xlink:type="simple"><named-content content-type="geo-json" specific-use="{&#34;type&#34;:&#34;Point&#34;,&#34;coordinates&#34;:[104.478889,21.015556]}" id="NCID0EAICK" xlink:type="simple">104°28'44"E, 21°00'56"N</named-content></named-content>, 19 May 2017, <italic>Nam 1952017</italic> (paratype: <named-content xmlns:xlink="http://www.w3.org/1999/xlink" content-type="dwc:institutional_code" xlink:type="simple">VNF</named-content> n.v.). Same locality, 2272 m, <named-content xmlns:xlink="http://www.w3.org/1999/xlink" content-type="dwc:verbatimCoordinates" xlink:type="simple"><named-content content-type="geo-json" specific-use="{&#34;type&#34;:&#34;Point&#34;,&#34;coordinates&#34;:[104.478972,21.016667]}" id="NCID0ERICK" xlink:type="simple">04°28'44.30"E, 21°00'60"N</named-content></named-content>, 13 April 2019, <italic>Nam 1342019</italic> (paratype: <named-content xmlns:xlink="http://www.w3.org/1999/xlink" content-type="dwc:institutional_code" xlink:type="simple">VNF</named-content> n.v.). Same region, 915 m, 104°28'?"E, 21°00'59"N, 29 December 2010, <italic>Nam 291210.5</italic>; <italic>Nam 291210.6</italic>; <italic>Nam 291210.7</italic> (paratypes: <named-content xmlns:xlink="http://www.w3.org/1999/xlink" content-type="dwc:institutional_code" xlink:type="simple">VNF</named-content> n.v.).</p></tp:treatment-sec></tp:taxon-treatment>
