# Supplementary material for: Twenty-six additional new combinations in the Magnolia (Magnoliaceae) of China and Vietnam
Source: PhytoKeys. 2020 Apr 30;146:1–35. doi: 10.3897/phytokeys.146.52114 (PMC7205859; doi:10.3897/phytokeys.146.52114)
Supplement: XML Treatment for Magnolia xinningia [file phytokeys.146.52114-treatment26.xml]

<!DOCTYPE tp:taxon-treatment
  PUBLIC "-//TaxonX//DTD Taxonomic Treatment Publishing DTD v0 20100105//EN" "tax-treatment-NSO.dtd">
<tp:taxon-treatment xmlns:tp="http://www.plazi.org/taxpub"><tp:treatment-meta><kwd-group><label>Taxon classification</label><kwd><named-content xmlns:xlink="http://www.w3.org/1999/xlink" content-type="kingdom">Plantae</named-content></kwd><kwd><named-content xmlns:xlink="http://www.w3.org/1999/xlink" content-type="order">Magnoliales</named-content></kwd><kwd><named-content xmlns:xlink="http://www.w3.org/1999/xlink" content-type="family">Magnoliaceae</named-content></kwd></kwd-group><mixed-citation publication-type="journal"><person-group><name><surname>Callaghan</surname><given-names>Christopher B.</given-names></name><name><surname>Png</surname><given-names>Siak K.</given-names></name></person-group><article-title>Twenty-six additional new combinations in the <italic><tp:taxon-name><tp:taxon-name-part taxon-name-part-type="genus" reg="Magnolia">Magnolia</tp:taxon-name-part></tp:taxon-name></italic> (<tp:taxon-name><tp:taxon-name-part taxon-name-part-type="family">Magnoliaceae</tp:taxon-name-part></tp:taxon-name>) of China and Vietnam</article-title><source>PhytoKeys</source><day>30</day><month>4</month><year>2020</year><volume>146</volume><fpage>1</fpage><lpage>35</lpage><pub-id pub-id-type="doi">10.3897/phytokeys.146.52114</pub-id></mixed-citation></tp:treatment-meta><tp:nomenclature><tp:taxon-name><object-id xmlns:xlink="http://www.w3.org/1999/xlink" content-type="arpha" xlink:type="simple">2E97DEB1-18B5-5B34-9570-BB259C58AA7B</object-id>
            <tp:taxon-name-part taxon-name-part-type="genus" reg="Magnolia">Magnolia</tp:taxon-name-part>
            <tp:taxon-name-part taxon-name-part-type="species" reg="xinningia">xinningia</tp:taxon-name-part>
            <object-id xmlns:xlink="http://www.w3.org/1999/xlink" content-type="ipni" xlink:type="simple">urn:lsid:ipni.org:names:77209547-1</object-id>
          </tp:taxon-name><tp:taxon-authority>(Y.W. Law &amp; R.Z. Zhou ex Q.X. Ma, Q.W. Zeng, R.Z. Zhou &amp; F.W. Xing) C.B. Callaghan &amp; S.K. Png</tp:taxon-authority><tp:taxon-status xmlns:xlink="http://www.w3.org/1999/xlink" xlink:type="simple">comb. nov.</tp:taxon-status></tp:nomenclature><tp:treatment-sec sec-type="Basionym" id="SECID0EQOCK"><title>Basionym.</title><p><italic><tp:taxon-name><tp:taxon-name-part taxon-name-part-type="genus" reg="Michelia">Michelia</tp:taxon-name-part> <tp:taxon-name-part taxon-name-part-type="species" reg="xinningia">xinningia</tp:taxon-name-part></tp:taxon-name></italic> Y.W. Law &amp; R.Z. Zhou ex Q.X. Ma et al., Pakistan J. Bot. 37(1): 37, fig. 1 (2005).</p></tp:treatment-sec><tp:treatment-sec sec-type="Chinese name" id="SECID0EBPCK"><title>Chinese name.</title><p>新宁含笑 meaning “Xinning michelia”</p></tp:treatment-sec><tp:treatment-sec sec-type="material" id="SECID0EGPCK"><title>Type.</title><p>CHINA. Hunan Province: Xinning County, Ziyunshan, in evergreen broad-leaved forests, 1500 m, 20 September 1992, <italic>R.Z. Zhou 197</italic> (holotype: <named-content xmlns:xlink="http://www.w3.org/1999/xlink" content-type="dwc:institutional_code" xlink:type="simple">IBSC</named-content> n.v.; isotype: <named-content xmlns:xlink="http://www.w3.org/1999/xlink" content-type="dwc:institutional_code" xlink:type="simple">IBSC</named-content> n.v.).</p><p><tp:taxon-name><tp:taxon-name-part taxon-name-part-type="genus" reg="Michelia">Michelia</tp:taxon-name-part> <tp:taxon-name-part taxon-name-part-type="species" reg="cavaleriei">cavaleriei</tp:taxon-name-part> <tp:taxon-name-part taxon-name-part-type="authority">Finet &amp; Gagnep.</tp:taxon-name-part> <tp:taxon-name-part taxon-name-part-type="infraspecific-rank">var.</tp:taxon-name-part> <tp:taxon-name-part taxon-name-part-type="variety" reg="cavaleriei">cavaleriei</tp:taxon-name-part></tp:taxon-name>. In: <xref ref-type="bibr" rid="B84">Xia et al. (2008</xref>: 84), p.p. quoad syn. <italic><tp:taxon-name><tp:taxon-name-part taxon-name-part-type="genus" reg="Michelia">Michelia</tp:taxon-name-part> <tp:taxon-name-part taxon-name-part-type="species" reg="xinningia">xinningia</tp:taxon-name-part></tp:taxon-name></italic> Y.W. Law &amp; R.Z. Zhou.</p><p><italic><tp:taxon-name><tp:taxon-name-part taxon-name-part-type="genus" reg="Michelia">Michelia</tp:taxon-name-part> <tp:taxon-name-part taxon-name-part-type="species" reg="foveolata">foveolata</tp:taxon-name-part></tp:taxon-name></italic> Merr. ex Dandy. In: Sima &amp; Lu (2009: 55) and <xref ref-type="bibr" rid="B71">Sima (2011</xref>: 216), both p.p. quoad syn. <italic><tp:taxon-name><tp:taxon-name-part taxon-name-part-type="genus" reg="Michelia">Michelia</tp:taxon-name-part> <tp:taxon-name-part taxon-name-part-type="species" reg="xinningia">xinningia</tp:taxon-name-part></tp:taxon-name></italic> Y.W. Law &amp; R.Z. Zhou.</p></tp:treatment-sec><tp:treatment-sec sec-type="Note 1" id="SECID0E6RCK"><title>Note 1.</title><p>Digital images of <italic>R.Z. Zhou 197</italic> and <italic>0197</italic> were received from <named-content xmlns:xlink="http://www.w3.org/1999/xlink" content-type="dwc:institutional_code" xlink:type="simple">IBSC</named-content> in 2019, but with the collection dates in April 1988 and April 1996 (Ziyunshan, 800 m) respectively, so probably represent paratypes not mentioned in the 2005 protologue.</p></tp:treatment-sec><tp:treatment-sec sec-type="Note 2" id="SECID0ERSCK"><title>Note 2.</title><p>In Flora of China (<xref ref-type="bibr" rid="B84">Xia et al. 2008</xref>), the 9-tepalled <italic><tp:taxon-name><tp:taxon-name-part taxon-name-part-type="genus" reg="Michelia">Michelia</tp:taxon-name-part> <tp:taxon-name-part taxon-name-part-type="species" reg="xinningia">xinningia</tp:taxon-name-part></tp:taxon-name></italic> from Hunan, with a published height by the naming authors of 20 m, appears incongruously as a synonym of the ca. 12-tepalled <tp:taxon-name><tp:taxon-name-part taxon-name-part-type="genus" reg="Magnolia">M.</tp:taxon-name-part> <tp:taxon-name-part taxon-name-part-type="species" reg="cavaleriei">cavaleriei</tp:taxon-name-part> <tp:taxon-name-part taxon-name-part-type="infraspecific-rank">var.</tp:taxon-name-part> <tp:taxon-name-part taxon-name-part-type="variety" reg="cavaleriei">cavaleriei</tp:taxon-name-part></tp:taxon-name> with a height to 10 m (<xref ref-type="bibr" rid="B55">Liu et al. 2004</xref>: 229; <xref ref-type="bibr" rid="B84">Xia et al. 2008</xref>: 8; <xref ref-type="bibr" rid="B20">Deng and Yang 2015</xref>: 148). This would indicate that this remains about the maximum height of <italic><tp:taxon-name><tp:taxon-name-part taxon-name-part-type="genus" reg="Michelia">M.</tp:taxon-name-part> <tp:taxon-name-part taxon-name-part-type="species" reg="cavaleriei">cavaleriei</tp:taxon-name-part></tp:taxon-name></italic> since being described as a small tree of 4–7 metres more than a century earlier (<xref ref-type="bibr" rid="B26">Finet and Gagnepain 1906</xref>: 573), based on a collection from Guizhou ca. 400 km distance from the type locality of <italic><tp:taxon-name><tp:taxon-name-part taxon-name-part-type="genus" reg="Michelia">Michelia</tp:taxon-name-part> <tp:taxon-name-part taxon-name-part-type="species" reg="xinningia">xinningia</tp:taxon-name-part></tp:taxon-name></italic> in Hunan. This discrepancy in their heights indicates that <italic><tp:taxon-name><tp:taxon-name-part taxon-name-part-type="genus" reg="Magnolia">M.</tp:taxon-name-part> <tp:taxon-name-part taxon-name-part-type="species" reg="xinningia">xinningia</tp:taxon-name-part></tp:taxon-name></italic> was evidently meant to appear in Flora of China as a synonym of the then new combination <tp:taxon-name><tp:taxon-name-part taxon-name-part-type="genus" reg="Magnolia">M.</tp:taxon-name-part> <tp:taxon-name-part taxon-name-part-type="species" reg="cavaleriei">cavaleriei</tp:taxon-name-part> <tp:taxon-name-part taxon-name-part-type="infraspecific-rank">var.</tp:taxon-name-part> <tp:taxon-name-part taxon-name-part-type="variety" reg="platypetala">platypetala</tp:taxon-name-part></tp:taxon-name> (Hand.-Mazz.) N.H. Xia of the same height. However, the present authors agree with the abstract and Latin diagnosis of the authors of <italic><tp:taxon-name><tp:taxon-name-part taxon-name-part-type="genus" reg="Magnolia">M.</tp:taxon-name-part> <tp:taxon-name-part taxon-name-part-type="species" reg="xinningia">xinningia</tp:taxon-name-part></tp:taxon-name></italic> which indicate it to be sufficiently distinguished from <tp:taxon-name><tp:taxon-name-part taxon-name-part-type="genus" reg="Magnolia">M.</tp:taxon-name-part> <tp:taxon-name-part taxon-name-part-type="species" reg="cavaleriei">cavaleriei</tp:taxon-name-part> <tp:taxon-name-part taxon-name-part-type="infraspecific-rank">var.</tp:taxon-name-part> <tp:taxon-name-part taxon-name-part-type="variety" reg="platypetala">platypetala</tp:taxon-name-part></tp:taxon-name> (<xref ref-type="bibr" rid="B58">Ma et al. 2005</xref>: Table <xref ref-type="table" rid="T1">1</xref>), to warrant species status, as has been recognised in <xref ref-type="bibr" rid="B85">Xing et al. (2009</xref>: 212) and <xref ref-type="bibr" rid="B86">Yang et al. (2016</xref>: 331). Also, <italic><tp:taxon-name><tp:taxon-name-part taxon-name-part-type="genus" reg="Michelia">Michelia</tp:taxon-name-part> <tp:taxon-name-part taxon-name-part-type="species" reg="xinningia">xinningia</tp:taxon-name-part></tp:taxon-name></italic> can easily be differentiated from <italic><tp:taxon-name><tp:taxon-name-part taxon-name-part-type="genus" reg="Michelia">M.</tp:taxon-name-part> <tp:taxon-name-part taxon-name-part-type="species" reg="foveolata">foveolata</tp:taxon-name-part></tp:taxon-name></italic>, under which it is made a synonym by <xref ref-type="bibr" rid="B72">Sima and Lu (2009)</xref> and included as such in <xref ref-type="bibr" rid="B71">Sima (2011</xref>: 216), by the comparative features compiled in Table <xref ref-type="table" rid="T10">10</xref>.</p><table-wrap id="T10" position="float" orientation="portrait"><label>Table 10.</label><caption><p>Differentiating features of the species <italic><tp:taxon-name><tp:taxon-name-part taxon-name-part-type="genus" reg="Michelia">Michelia</tp:taxon-name-part> <tp:taxon-name-part taxon-name-part-type="species" reg="xinningia">xinningia</tp:taxon-name-part></tp:taxon-name></italic> and <italic><tp:taxon-name><tp:taxon-name-part taxon-name-part-type="genus" reg="Michelia">M.</tp:taxon-name-part> <tp:taxon-name-part taxon-name-part-type="species" reg="foveolata">foveolata</tp:taxon-name-part></tp:taxon-name></italic>.</p></caption><table id="TID0EVXCK" rules="all"><tbody><tr><td rowspan="1" colspan="1">
                    <bold>Plant feature</bold>
                  </td><td rowspan="1" colspan="1">
                    <bold><italic><tp:taxon-name><tp:taxon-name-part taxon-name-part-type="genus" reg="Michelia">Michelia</tp:taxon-name-part> <tp:taxon-name-part taxon-name-part-type="species" reg="xinningia">xinningia</tp:taxon-name-part></tp:taxon-name></italic> Y.W. Law &amp; R.Z. Zhou</bold>
                  </td><td rowspan="1" colspan="1">
                    <bold><italic><tp:taxon-name><tp:taxon-name-part taxon-name-part-type="genus" reg="Michelia">Michelia</tp:taxon-name-part> <tp:taxon-name-part taxon-name-part-type="species" reg="foveolata">foveolata</tp:taxon-name-part></tp:taxon-name></italic> Merr. ex Dandy</bold>
                  </td></tr><tr><td rowspan="1" colspan="1">maximum height</td><td rowspan="1" colspan="1">20 m</td><td rowspan="1" colspan="1">30+ m</td></tr><tr><td rowspan="1" colspan="1">bark colour</td><td rowspan="1" colspan="1">greyish-brown</td><td rowspan="1" colspan="1">pale grey or dark grey<sup>#</sup></td></tr><tr><td rowspan="1" colspan="1">indumentum of buds</td><td rowspan="1" colspan="1">golden villose</td><td rowspan="1" colspan="1">densely rufous tomentellous<sup>#</sup></td></tr><tr><td rowspan="1" colspan="1">indumentum of branchlets</td><td rowspan="1" colspan="1">golden villose</td><td rowspan="1" colspan="1">densely rufous tomentellous<sup>#</sup></td></tr><tr><td rowspan="1" colspan="1">leaf shape</td><td rowspan="1" colspan="1">narrowly elliptic</td><td rowspan="1" colspan="1">oblong-elliptic, elliptic ovate or broadly lanceolate<sup>#</sup></td></tr><tr><td rowspan="1" colspan="1">leaf dimensions</td><td rowspan="1" colspan="1">12–18 × 4.5–5.5 cm</td><td rowspan="1" colspan="1">17–23 × 6–11 cm<sup>#</sup></td></tr><tr><td rowspan="1" colspan="1">leaf texture</td><td rowspan="1" colspan="1">Leathery</td><td rowspan="1" colspan="1">thickly leathery<sup>#</sup></td></tr><tr><td rowspan="1" colspan="1">lateral leaf veins</td><td rowspan="1" colspan="1">8–9 pairs</td><td rowspan="1" colspan="1">16–20 pairs (16–26 pairs<sup>§</sup>)</td></tr><tr><td rowspan="1" colspan="1">leaf abaxially</td><td rowspan="1" colspan="1">golden villose with brown pilose midrib</td><td rowspan="1" colspan="1">densely coppery-red tomentellous<sup>#</sup></td></tr><tr><td rowspan="1" colspan="1">petiole length and indumentum</td><td rowspan="1" colspan="1">1–1.5 cm (1.5–2 cm<sup>†</sup>), golden villose</td><td rowspan="1" colspan="1">1.5–4 cm<sup>††</sup>, silky brown pubescent<sup>¶</sup></td></tr><tr><td rowspan="1" colspan="1">tepal number, colour, with shape and size of outer 3</td><td rowspan="1" colspan="1">9, white, obovate, 4–5 × ca. 2 cm (7–9 tepals in photo <xref ref-type="bibr" rid="B85">Xing et al. 2009</xref>: 213)</td><td rowspan="1" colspan="1">9–12, pale yellow with purplish base, broadly ovate, 6–7 cm long#</td></tr><tr><td rowspan="1" colspan="1">staminal complex length</td><td rowspan="1" colspan="1">ca. 15 mm</td><td rowspan="1" colspan="1">ca. 22–25 mm<sup>‡</sup></td></tr><tr><td rowspan="1" colspan="1">stamen number</td><td rowspan="1" colspan="1">30–35</td><td rowspan="1" colspan="1">ca. 50<sup>§</sup></td></tr><tr><td rowspan="1" colspan="1">filament colour</td><td rowspan="1" colspan="1">Red</td><td rowspan="1" colspan="1">dark purple<sup>#</sup></td></tr><tr><td rowspan="1" colspan="1">anther length</td><td rowspan="1" colspan="1">ca. 0.8 cm</td><td rowspan="1" colspan="1">1.5–2 cm<sup>§</sup></td></tr><tr><td rowspan="1" colspan="1">gynoecium length</td><td rowspan="1" colspan="1">ca. 1.6 cm</td><td rowspan="1" colspan="1">2–3 cm<sup>§</sup></td></tr><tr><td rowspan="1" colspan="1">gynophore length</td><td rowspan="1" colspan="1">15–20 mm</td><td rowspan="1" colspan="1">12–15 mm<sup>‡</sup></td></tr><tr><td rowspan="1" colspan="1">flowering period</td><td rowspan="1" colspan="1">April–May</td><td rowspan="1" colspan="1">March–May<sup>#</sup></td></tr><tr><td rowspan="1" colspan="1">elevation and distribution</td><td rowspan="1" colspan="1">900–1500 m, Xinning, Hunan<sup>#</sup></td><td rowspan="1" colspan="1">500–1800 m, Guangdong, S Guangxi, SE Guizhou, W Hubei, S Hunan, Jiangxi, SE Yunnan<sup>#</sup></td></tr></tbody></table><table-wrap-foot><fn><p>Footnote: The distinguishing features of <italic><tp:taxon-name><tp:taxon-name-part taxon-name-part-type="genus" reg="Michelia">Michelia</tp:taxon-name-part> <tp:taxon-name-part taxon-name-part-type="species" reg="xinningia">xinningia</tp:taxon-name-part></tp:taxon-name></italic> are cited from <xref ref-type="bibr" rid="B58">Ma et al. (2005)</xref> and <xref ref-type="bibr" rid="B86">Yang et al. (2016)</xref><sup>†</sup>, with those of <italic><tp:taxon-name><tp:taxon-name-part taxon-name-part-type="genus" reg="Michelia">M.</tp:taxon-name-part> <tp:taxon-name-part taxon-name-part-type="species" reg="foveolata">foveolata</tp:taxon-name-part></tp:taxon-name></italic> from <xref ref-type="bibr" rid="B17">Dandy (1928b)</xref>, supplemented by <xref ref-type="bibr" rid="B12">Chen and Nooteboom (1993</xref>: 1066)<sup>‡</sup>, <xref ref-type="bibr" rid="B48">Law et al. (1996</xref>: 181)<sup>§</sup>, <xref ref-type="bibr" rid="B50">Lee (1935</xref>: 485)<sup>¶</sup>, <xref ref-type="bibr" rid="B55">Liu et al. (2004</xref>: 256)<sup>#</sup> and <xref ref-type="bibr" rid="B86">Yang et al. (2016</xref>: 272)<sup>††</sup>.</p></fn></table-wrap-foot></table-wrap></tp:treatment-sec><tp:treatment-sec sec-type="Note 3" id="SECID0EHEDK"><title>Note 3.</title><p>Bearing in mind the above discussion and comparative features, <italic><tp:taxon-name><tp:taxon-name-part taxon-name-part-type="genus" reg="Michelia">Michelia</tp:taxon-name-part> <tp:taxon-name-part taxon-name-part-type="species" reg="xinningia">xinningia</tp:taxon-name-part></tp:taxon-name></italic> is an obviously distinct species. Therefore it is here transferred to <italic><tp:taxon-name><tp:taxon-name-part taxon-name-part-type="genus" reg="Magnolia">Magnolia</tp:taxon-name-part></tp:taxon-name></italic> due to the past reduction of the previous segregate genera of subfamily <tp:taxon-name><tp:taxon-name-part taxon-name-part-type="subfamily">Magnolioideae</tp:taxon-name-part></tp:taxon-name> to the genus <italic><tp:taxon-name><tp:taxon-name-part taxon-name-part-type="genus" reg="Magnolia">Magnolia</tp:taxon-name-part></tp:taxon-name></italic>.</p></tp:treatment-sec><tp:treatment-sec sec-type="Note 4" id="SECID0ELFDK"><title>Note 4.</title><p>A search of the literature has found that <italic><tp:taxon-name><tp:taxon-name-part taxon-name-part-type="genus" reg="Michelia">Michelia</tp:taxon-name-part> <tp:taxon-name-part taxon-name-part-type="species" reg="xinningia">xinningia</tp:taxon-name-part></tp:taxon-name></italic> is in cultivation at 4 Chinese botanical gardens, each in which <italic><tp:taxon-name><tp:taxon-name-part taxon-name-part-type="genus" reg="Magnolia">M.</tp:taxon-name-part> <tp:taxon-name-part taxon-name-part-type="species" reg="platypetala">platypetala</tp:taxon-name-part></tp:taxon-name></italic> and <italic><tp:taxon-name><tp:taxon-name-part taxon-name-part-type="genus" reg="Michelia">M.</tp:taxon-name-part> <tp:taxon-name-part taxon-name-part-type="species" reg="foveolata">foveolata</tp:taxon-name-part></tp:taxon-name></italic> are also cultivated (<xref ref-type="bibr" rid="B8">Callaghan and Png 2019b</xref>).</p></tp:treatment-sec><tp:treatment-sec><!--Section generated to contain objects referenced in tp:taxon-treatment.--><table-wrap id="T1" position="float" orientation="portrait"><label>Table 1.</label><caption><p>Differentiating features of the species <italic><tp:taxon-name><tp:taxon-name-part taxon-name-part-type="genus" reg="Michelia">Michelia</tp:taxon-name-part> <tp:taxon-name-part taxon-name-part-type="species" reg="caloptila">caloptila</tp:taxon-name-part></tp:taxon-name></italic> and <italic><tp:taxon-name><tp:taxon-name-part taxon-name-part-type="genus" reg="Michelia">Michelia</tp:taxon-name-part> <tp:taxon-name-part taxon-name-part-type="species" reg="fujianensis">fujianensis</tp:taxon-name-part></tp:taxon-name></italic>.</p></caption><table id="TID0ETIDI" rules="all"><tbody><tr><td rowspan="1" colspan="1">
                    <bold>Plant feature</bold>
                  </td><td rowspan="1" colspan="1">
                    <bold><italic><tp:taxon-name><tp:taxon-name-part taxon-name-part-type="genus" reg="Michelia">Michelia</tp:taxon-name-part> <tp:taxon-name-part taxon-name-part-type="species" reg="caloptila">caloptila</tp:taxon-name-part></tp:taxon-name></italic> Y.W. Law &amp; Y.F. Wu</bold>
                  </td><td rowspan="1" colspan="1">
                    <bold><italic><tp:taxon-name><tp:taxon-name-part taxon-name-part-type="genus" reg="Michelia">Michelia</tp:taxon-name-part> <tp:taxon-name-part taxon-name-part-type="species" reg="fujianensis">fujianensis</tp:taxon-name-part></tp:taxon-name></italic> Q.F. Zheng</bold>
                  </td></tr><tr><td rowspan="1" colspan="1">maximum dimensions</td><td rowspan="1" colspan="1">to 15 m × 30 cm dbh<sup>†</sup></td><td rowspan="1" colspan="1">to 16 m × 100 cm dbh<sup>¶</sup></td></tr><tr><td rowspan="1" colspan="1">bark colour</td><td rowspan="1" colspan="1">grey</td><td rowspan="1" colspan="1">greyish-brown (greyish-white<sup>¶</sup>)</td></tr><tr><td rowspan="1" colspan="1">indumentum of branchlets</td><td rowspan="1" colspan="1">brown tomentose</td><td rowspan="1" colspan="1">densely cinnamon tomentose</td></tr><tr><td rowspan="1" colspan="1">indumentum of buds</td><td rowspan="1" colspan="1">brown tomentose</td><td rowspan="1" colspan="1">densely cinnamon tomentose</td></tr><tr><td rowspan="1" colspan="1">leaf shape</td><td rowspan="1" colspan="1">narrowly elliptic or elliptic</td><td rowspan="1" colspan="1">oblong or narrowly obovate-elliptic</td></tr><tr><td rowspan="1" colspan="1">leaf dimensions</td><td rowspan="1" colspan="1">9–16 × 2.5–5 cm</td><td rowspan="1" colspan="1">6–11 × 2.5–4 cm</td></tr><tr><td rowspan="1" colspan="1">leaf apex</td><td rowspan="1" colspan="1">acuminate or caudate-acuminate</td><td rowspan="1" colspan="1">acute</td></tr><tr><td rowspan="1" colspan="1">leaf indumentum adaxially</td><td rowspan="1" colspan="1">entirely glabrous</td><td rowspan="1" colspan="1">densely short-tomentose at midrib</td></tr><tr><td rowspan="1" colspan="1">leaf indumentum abaxially</td><td rowspan="1" colspan="1">minutely brown tomentose</td><td rowspan="1" colspan="1">densely ferrugineus or brownish-yellow appressed sericeous</td></tr><tr><td rowspan="1" colspan="1">secondary lateral leaf veins</td><td rowspan="1" colspan="1">7–12 pairs</td><td rowspan="1" colspan="1">8–9 pairs (not 9–15<sup>§,¶</sup>)</td></tr><tr><td rowspan="1" colspan="1">petiole length and indumentum</td><td rowspan="1" colspan="1">5–10 mm, brown tomentose</td><td rowspan="1" colspan="1">10–15 mm, densely cinnamon tomentose</td></tr><tr><td rowspan="1" colspan="1">tepal number</td><td rowspan="1" colspan="1">6–9<sup>‡</sup></td><td rowspan="1" colspan="1">15–16 (12–17<sup>¶</sup>)</td></tr><tr><td rowspan="1" colspan="1">gynophore in fruit</td><td rowspan="1" colspan="1">ca. 20 mm long</td><td rowspan="1" colspan="1">2–2.5 mm long</td></tr><tr><td rowspan="1" colspan="1">fruit aggregate length</td><td rowspan="1" colspan="1">4–10 cm</td><td rowspan="1" colspan="1">2–3 cm</td></tr><tr><td rowspan="1" colspan="1">mature carpels</td><td rowspan="1" colspan="1">broadly ovate or suborbicular, 1–1.8 cm long with 1–4 seeds</td><td rowspan="1" colspan="1">obovoid, 1.5–2 cm × ca. 1.2 cm with 1 seed</td></tr><tr><td rowspan="1" colspan="1">fruiting period</td><td rowspan="1" colspan="1">September<sup>†</sup></td><td rowspan="1" colspan="1">October–November<sup>¶</sup></td></tr></tbody></table><table-wrap-foot><fn><p>The differentiating features of <italic><tp:taxon-name><tp:taxon-name-part taxon-name-part-type="genus" reg="Michelia">Michelia</tp:taxon-name-part> <tp:taxon-name-part taxon-name-part-type="species" reg="caloptila">caloptila</tp:taxon-name-part></tp:taxon-name></italic> are cited from <xref ref-type="bibr" rid="B49">Law and Wu (1984)</xref> to whom the flower was unknown, <xref ref-type="bibr" rid="B55">Liu et al. (2004</xref>: 228)<sup>†</sup> and <xref ref-type="bibr" rid="B86">Yang et al. (2016</xref>: 237)<sup>‡</sup>, with those of <italic><tp:taxon-name><tp:taxon-name-part taxon-name-part-type="genus" reg="Michelia">M.</tp:taxon-name-part> <tp:taxon-name-part taxon-name-part-type="species" reg="fujianensis">fujianensis</tp:taxon-name-part></tp:taxon-name></italic> from <xref ref-type="bibr" rid="B90">Zheng (1981)</xref>, supplemented by <xref ref-type="bibr" rid="B48">Law et al. (1996</xref>: 189)<sup>§</sup> and <xref ref-type="bibr" rid="B55">Liu et al. (2004</xref>: 260)<sup>¶</sup>.</p></fn></table-wrap-foot></table-wrap></tp:treatment-sec><ref-list><ref id="B84"><mixed-citation xmlns:xlink="http://www.w3.org/1999/xlink" xlink:type="simple"><person-group><name name-style="western"><surname>Xia</surname><given-names>NH</given-names></name><name name-style="western"><surname>Liu</surname><given-names>YH [Law YW]</given-names></name><name name-style="western"><surname>Nooteboom</surname><given-names>HP</given-names></name></person-group> (<year>2008</year>) <article-title><tp:taxon-name><tp:taxon-name-part taxon-name-part-type="family">Magnoliaceae</tp:taxon-name-part></tp:taxon-name>.</article-title> In: <person-group><name name-style="western"><surname>Wu</surname><given-names>ZY</given-names></name><name name-style="western"><surname>Raven</surname><given-names>PH</given-names></name><name name-style="western"><surname>Hong</surname><given-names>DY</given-names></name></person-group> (<role>Eds</role>) <issue-title>Flora of China, Text Vol.</issue-title><source>7 (<tp:taxon-name><tp:taxon-name-part taxon-name-part-type="family">Menispermaceae</tp:taxon-name-part></tp:taxon-name> through <tp:taxon-name><tp:taxon-name-part taxon-name-part-type="family">Capparaceae</tp:taxon-name-part></tp:taxon-name>). Science Press, Beijing and Missouri Botanical Garden Press, St. Louis</source>, <fpage>48</fpage>–<lpage>91</lpage>. <ext-link xlink:type="simple" ext-link-type="uri" xlink:href="http://flora.huh.harvard.edu/china/mss/volume07/Magnoliaceae.pdf">http://flora.huh.harvard.edu/china/mss/volume07/Magnoliaceae.pdf</ext-link> [accessed 9.03.2020]</mixed-citation></ref><ref id="B71"><mixed-citation xmlns:xlink="http://www.w3.org/1999/xlink" xlink:type="simple"><person-group><name name-style="western"><surname>Sima</surname><given-names>YK</given-names></name></person-group> (<year>2011</year>) <source>A Taxonomic Revision of the <tp:taxon-name><tp:taxon-name-part taxon-name-part-type="family">Magnoliaceae</tp:taxon-name-part></tp:taxon-name> from China.</source><publisher-name>PhD Thesis</publisher-name>, <publisher-loc>Yunnan University, Kunming</publisher-loc>, <size units="page">365 pp</size>. [In Chinese, English subtitle/ abstract] <ext-link xlink:type="simple" ext-link-type="uri" xlink:href="http://www.docin.com/p-1050989203.html">http://www.docin.com/p-1050989203.html</ext-link> [accessed 9.03.2020]</mixed-citation></ref><ref id="B55"><mixed-citation xmlns:xlink="http://www.w3.org/1999/xlink" xlink:type="simple"><person-group><name name-style="western"><surname>Liu</surname><given-names>YH (Law YW)</given-names></name><name name-style="western"><surname>Zeng</surname><given-names>QW</given-names></name><name name-style="western"><surname>Zhou</surname><given-names>RZ</given-names></name><name name-style="western"><surname>Xing</surname><given-names>FW [Eds]</given-names></name></person-group> (<year>2004</year>) <source>Magnolias of China.</source><publisher-name>Baitong Group</publisher-name>, <publisher-loc>Beijing Science &amp; Technology Press, Beijing</publisher-loc>, <size units="page">392 pp</size>. [In Chinese and English]</mixed-citation></ref><ref id="B20"><mixed-citation xmlns:xlink="http://www.w3.org/1999/xlink" xlink:type="simple"><person-group><name name-style="western"><surname>Deng</surname><given-names>LX</given-names></name><name name-style="western"><surname>Yang</surname><given-names>XY</given-names></name></person-group> (<year>2015</year>) <source>Guizhou <tp:taxon-name><tp:taxon-name-part taxon-name-part-type="family">Magnoliaceae</tp:taxon-name-part></tp:taxon-name> Plants.</source><publisher-name>Guizhou Science and Technology Publishing House</publisher-name>, <publisher-loc>Guiyang</publisher-loc>, <size units="page">360 pp</size>. [In Chinese with Latin plant names]</mixed-citation></ref><ref id="B26"><mixed-citation xmlns:xlink="http://www.w3.org/1999/xlink" xlink:type="simple"><person-group><name name-style="western"><surname>Finet</surname><given-names>AE</given-names></name><name name-style="western"><surname>Gagnepain</surname><given-names>F</given-names></name></person-group> (<year>1906</year>) <article-title>Espèces nouvelles de l’Asie orientale.</article-title><source>Bulletin de la Société Botanique de France</source><volume>53</volume>: <fpage>573</fpage>–<lpage>576</lpage>. [In Latin and French] [<italic><tp:taxon-name><tp:taxon-name-part taxon-name-part-type="genus">Michelia</tp:taxon-name-part> <tp:taxon-name-part taxon-name-part-type="species">cavaleriei</tp:taxon-name-part></tp:taxon-name></italic>, p. 573] <ext-link xlink:type="simple" ext-link-type="uri" xlink:href="https://biodiversitylibrary.org/page/332992">https://biodiversitylibrary.org/page/332992</ext-link> [accessed: 9.03.2020]</mixed-citation></ref><ref id="B58"><mixed-citation xmlns:xlink="http://www.w3.org/1999/xlink" xlink:type="simple"><person-group><name name-style="western"><surname>Ma</surname><given-names>QX</given-names></name><name name-style="western"><surname>Zeng</surname><given-names>QW</given-names></name><name name-style="western"><surname>Zhou</surname><given-names>RZ</given-names></name><name name-style="western"><surname>Xing</surname><given-names>FW</given-names></name></person-group> (<year>2005</year>) <article-title><italic><tp:taxon-name><tp:taxon-name-part taxon-name-part-type="genus">Michelia</tp:taxon-name-part> <tp:taxon-name-part taxon-name-part-type="species">xinningia</tp:taxon-name-part></tp:taxon-name></italic> (<tp:taxon-name><tp:taxon-name-part taxon-name-part-type="family">Magnoliaceae</tp:taxon-name-part></tp:taxon-name>)—a new species from China.</article-title><source>Pakistan Journal of Botany</source><volume>37</volume>(<issue>1</issue>): <fpage>37</fpage>–<lpage>39</lpage>. <ext-link xlink:type="simple" ext-link-type="uri" xlink:href="http://www.pakbs.org/pjbot/PDFs/37(1)/PJB37(1)037.pdf">http://www.pakbs.org/pjbot/PDFs/37(1)/PJB37(1)037.pdf</ext-link> [accessed 9.03.2020]</mixed-citation></ref><ref id="B49"><mixed-citation xmlns:xlink="http://www.w3.org/1999/xlink" xlink:type="simple"><person-group><name name-style="western"><surname>Law</surname><given-names>YW</given-names></name><name name-style="western"><surname>Wu</surname><given-names>YF</given-names></name></person-group> (<year>1984</year>) <article-title>A new species of <italic><tp:taxon-name><tp:taxon-name-part taxon-name-part-type="genus">Michelia</tp:taxon-name-part></tp:taxon-name></italic> from China.</article-title><source>Bulletin of Botanical Research (Harbin)</source><volume>4</volume>(<issue>2</issue>): <fpage>152</fpage>–<lpage>154</lpage>. [In Chinese, English subtitle] <ext-link xlink:type="simple" ext-link-type="uri" xlink:href="http://bbr.nefu.edu.cn/EN/volumn/volumn_1219.shtml#">http://bbr.nefu.edu.cn/EN/volumn/volumn_1219.shtml#</ext-link> [article No. 152, accessed: 9.03.2020]</mixed-citation></ref><ref id="B86"><mixed-citation xmlns:xlink="http://www.w3.org/1999/xlink" xlink:type="simple"><person-group><name name-style="western"><surname>Yang</surname><given-names>KM</given-names></name><name name-style="western"><surname>Chen</surname><given-names>XL</given-names></name><name name-style="western"><surname>Gong</surname><given-names>X</given-names></name><name name-style="western"><surname>Wang</surname><given-names>YL [Eds]</given-names></name></person-group> (<year>2016</year>) <source>Ex Situ Cultivated Flora of China : <tp:taxon-name><tp:taxon-name-part taxon-name-part-type="family">Magnoliaceae</tp:taxon-name-part></tp:taxon-name>.</source><publisher-name>Science Press</publisher-name>, <publisher-loc>Beijing</publisher-loc>, <size units="page">403 pp</size>. [In Chinese, English subtitle]</mixed-citation></ref><ref id="B90"><mixed-citation xmlns:xlink="http://www.w3.org/1999/xlink" xlink:type="simple"><person-group><name name-style="western"><surname>Zheng</surname><given-names>QF</given-names></name></person-group> (<year>1981</year>) <article-title>A new species of <italic><tp:taxon-name><tp:taxon-name-part taxon-name-part-type="genus">Michelia</tp:taxon-name-part></tp:taxon-name></italic> from Fujian.</article-title><source>Bulletin of Botanical Research</source><volume>1</volume>(<issue>3</issue>): <fpage>92</fpage>–<lpage>94</lpage>. [In Chinese and Latin, English subtitle] <ext-link xlink:type="simple" ext-link-type="uri" xlink:href="http://bbr.nefu.edu.cn/EN/volumn/volumn_1212.shtml#">http://bbr.nefu.edu.cn/EN/volumn/volumn_1212.shtml#</ext-link> [No. 92: accessed 9.03.2020]</mixed-citation></ref><ref id="B48"><mixed-citation xmlns:xlink="http://www.w3.org/1999/xlink" xlink:type="simple"><person-group><name name-style="western"><surname>Law</surname><given-names>YW</given-names></name><name name-style="western"><surname>Lo</surname><given-names>HS</given-names></name><name name-style="western"><surname>Wu</surname><given-names>YF</given-names></name><name name-style="western"><surname>Chang</surname><given-names>BN [Eds]</given-names></name></person-group> (<year>1996</year>) <tp:taxon-name><tp:taxon-name-part taxon-name-part-type="family">Magnoliaceae</tp:taxon-name-part></tp:taxon-name>. In: Flora Reipublicae Popularis Sinicae Tomus 30(1) <tp:taxon-name><tp:taxon-name-part taxon-name-part-type="division">Angiospermae</tp:taxon-name-part></tp:taxon-name>, <tp:taxon-name><tp:taxon-name-part taxon-name-part-type="class">Dicotyledoneae</tp:taxon-name-part></tp:taxon-name>: <tp:taxon-name><tp:taxon-name-part taxon-name-part-type="family">Menispermaceae</tp:taxon-name-part></tp:taxon-name>, <tp:taxon-name><tp:taxon-name-part taxon-name-part-type="family">Magnoliaceae</tp:taxon-name-part></tp:taxon-name>. Science Press, Beijing, 82–273. <ext-link xlink:type="simple" ext-link-type="uri" xlink:href="http://frps.iplant.cn/">http://frps.iplant.cn/</ext-link> [accessed 9.03.2020]</mixed-citation></ref><ref id="B85"><mixed-citation xmlns:xlink="http://www.w3.org/1999/xlink" xlink:type="simple"><person-group><name name-style="western"><surname>Xing</surname><given-names>FW</given-names></name><name name-style="western"><surname>Zeng</surname><given-names>QW</given-names></name><name name-style="western"><surname>Chen</surname><given-names>HF</given-names></name><name name-style="western"><surname>Wang</surname><given-names>FG [Eds]</given-names></name></person-group> (<year>2009</year>) <source>Landscape Plants of China. Vol. 1.</source><publisher-name>Huazhong University of Science and Technology Press</publisher-name>, <publisher-loc>Wuhan</publisher-loc>, <size units="page">911 pp</size>. [In Chinese] [<tp:taxon-name><tp:taxon-name-part taxon-name-part-type="family">Magnoliaceae</tp:taxon-name-part></tp:taxon-name>: pp. 177–217]</mixed-citation></ref><ref id="B72"><mixed-citation xmlns:xlink="http://www.w3.org/1999/xlink" xlink:type="simple"><person-group><name name-style="western"><surname>Sima</surname><given-names>YK</given-names></name><name name-style="western"><surname>Lu</surname><given-names>SG</given-names></name></person-group> (<year>2009</year>) <article-title><tp:taxon-name><tp:taxon-name-part taxon-name-part-type="family">Magnoliaceae</tp:taxon-name-part></tp:taxon-name>.</article-title> In: <person-group><name name-style="western"><surname>Shui</surname><given-names>YM</given-names></name><name name-style="western"><surname>Sima</surname><given-names>YK</given-names></name><name name-style="western"><surname>Wen</surname><given-names>J</given-names></name><name name-style="western"><surname>Chen</surname><given-names>WH</given-names></name></person-group> (<role>Eds</role>) <issue-title>Vouchered Flora of Southeast Yunnan, Vol.</issue-title><source>1. Yunnan Science &amp; Technology Press, Kunming</source>, <fpage>16</fpage>–<lpage>79</lpage>. <ext-link xlink:type="simple" ext-link-type="uri" xlink:href="http://www.doc88.com/p-9455111883790.html">http://www.doc88.com/p-9455111883790.html</ext-link> [accessed 9.03.2020]</mixed-citation></ref><ref id="B17"><mixed-citation xmlns:xlink="http://www.w3.org/1999/xlink" xlink:type="simple"><person-group><name name-style="western"><surname>Dandy</surname><given-names>JE</given-names></name></person-group> (<year>1928b</year>) <article-title>Two new <italic><tp:taxon-name><tp:taxon-name-part taxon-name-part-type="genus">Michelias</tp:taxon-name-part></tp:taxon-name></italic> from Kwangtung.</article-title><source>The Journal of Botany: British and Foreign</source><volume>66</volume>(<issue>12</issue>): <fpage>359</fpage>–<lpage>361</lpage>.</mixed-citation></ref><ref id="B12"><mixed-citation xmlns:xlink="http://www.w3.org/1999/xlink" xlink:type="simple"><person-group><name name-style="western"><surname>Chen</surname><given-names>BL</given-names></name><name name-style="western"><surname>Nooteboom</surname><given-names>HP</given-names></name></person-group> (<year>1993</year>) <article-title>Notes on <tp:taxon-name><tp:taxon-name-part taxon-name-part-type="family">Magnoliaceae</tp:taxon-name-part></tp:taxon-name> III: The <tp:taxon-name><tp:taxon-name-part taxon-name-part-type="family">Magnoliaceae</tp:taxon-name-part></tp:taxon-name> of China.</article-title><source>Annals of Missouri Botanical Garden</source><volume>80</volume>(<issue>4</issue>): <fpage>999</fpage>–<lpage>1104</lpage>. <ext-link xlink:type="simple" ext-link-type="doi" xlink:href="10.2307/2399942">https://doi.org/10.2307/2399942</ext-link></mixed-citation></ref><ref id="B50"><mixed-citation xmlns:xlink="http://www.w3.org/1999/xlink" xlink:type="simple"><person-group><name name-style="western"><surname>Lee</surname><given-names>SC</given-names></name></person-group> (<year>1935</year>) <source>Forest Botany of China.</source><publisher-name>Commercial Press Ltd.</publisher-name>, <publisher-loc>Shanghai</publisher-loc>, <size units="page">991 pp</size>. [with 272 figs]</mixed-citation></ref><ref id="B8"><mixed-citation xmlns:xlink="http://www.w3.org/1999/xlink" xlink:type="simple"><person-group><name name-style="western"><surname>Callaghan</surname><given-names>CB</given-names></name><name name-style="western"><surname>Png</surname><given-names>SK</given-names></name></person-group> (<year>2019b</year>) The status of the in situ and ex situ conservation of some recently reinstated Chinese <italic><tp:taxon-name><tp:taxon-name-part taxon-name-part-type="genus">Magnolia</tp:taxon-name-part></tp:taxon-name></italic> (<tp:taxon-name><tp:taxon-name-part taxon-name-part-type="family">Magnoliaceae</tp:taxon-name-part></tp:taxon-name>) species (ined).</mixed-citation></ref></ref-list></tp:taxon-treatment>
